# Supplementary material for: Lung nodule detection in chest X-rays using synthetic ground-truth data comparing CNN-based diagnosis to human performance
Source: Sci Rep. 2021 Aug 4;11:15857. doi: 10.1038/s41598-021-94750-z (PMC8339004; doi:10.1038/s41598-021-94750-z)
Supplement: Supplementary file 1 — Supplementary Information. [file 41598_2021_94750_MOESM1_ESM.xlsx]

## Sheet: Truth
CaseID	LesionID	Weight	ReaderID	ModalityID	Paradigm
0	1	0.5	0,1,2,3,4,5,6,7,8,9,10,11	0	FROC
0	2	0.5	0,1,2,3,4,5,6,7,8,9,10,11	0	crossed
1	1	0.3333333333333333	0,1,2,3,4,5,6,7,8,9,10,11	0
1	2	0.3333333333333333	0,1,2,3,4,5,6,7,8,9,10,11	0
1	3	0.3333333333333333	0,1,2,3,4,5,6,7,8,9,10,11	0
2	1	0.5	0,1,2,3,4,5,6,7,8,9,10,11	0
2	2	0.5	0,1,2,3,4,5,6,7,8,9,10,11	0
3	1	0.5	0,1,2,3,4,5,6,7,8,9,10,11	0
3	2	0.5	0,1,2,3,4,5,6,7,8,9,10,11	0
4	1	1.0	0,1,2,3,4,5,6,7,8,9,10,11	0
5	1	1.0	0,1,2,3,4,5,6,7,8,9,10,11	0
6	1	1.0	0,1,2,3,4,5,6,7,8,9,10,11	0
7	1	0.5	0,1,2,3,4,5,6,7,8,9,10,11	0
7	2	0.5	0,1,2,3,4,5,6,7,8,9,10,11	0
8	1	0.5	0,1,2,3,4,5,6,7,8,9,10,11	0
8	2	0.5	0,1,2,3,4,5,6,7,8,9,10,11	0
9	1	0.3333333333333333	0,1,2,3,4,5,6,7,8,9,10,11	0
9	2	0.3333333333333333	0,1,2,3,4,5,6,7,8,9,10,11	0
9	3	0.3333333333333333	0,1,2,3,4,5,6,7,8,9,10,11	0
10	1	0.3333333333333333	0,1,2,3,4,5,6,7,8,9,10,11	0
10	2	0.3333333333333333	0,1,2,3,4,5,6,7,8,9,10,11	0
10	3	0.3333333333333333	0,1,2,3,4,5,6,7,8,9,10,11	0
11	1	0.3333333333333333	0,1,2,3,4,5,6,7,8,9,10,11	0
11	2	0.3333333333333333	0,1,2,3,4,5,6,7,8,9,10,11	0
11	3	0.3333333333333333	0,1,2,3,4,5,6,7,8,9,10,11	0
12	1	0.3333333333333333	0,1,2,3,4,5,6,7,8,9,10,11	0
12	2	0.3333333333333333	0,1,2,3,4,5,6,7,8,9,10,11	0
12	3	0.3333333333333333	0,1,2,3,4,5,6,7,8,9,10,11	0
13	1	0.3333333333333333	0,1,2,3,4,5,6,7,8,9,10,11	0
13	2	0.3333333333333333	0,1,2,3,4,5,6,7,8,9,10,11	0
13	3	0.3333333333333333	0,1,2,3,4,5,6,7,8,9,10,11	0
14	0	0	0,1,2,3,4,5,6,7,8,9,10,11	0
15	1	1.0	0,1,2,3,4,5,6,7,8,9,10,11	0
16	1	1.0	0,1,2,3,4,5,6,7,8,9,10,11	0
17	1	0.5	0,1,2,3,4,5,6,7,8,9,10,11	0
17	2	0.5	0,1,2,3,4,5,6,7,8,9,10,11	0
18	1	0.3333333333333333	0,1,2,3,4,5,6,7,8,9,10,11	0
18	2	0.3333333333333333	0,1,2,3,4,5,6,7,8,9,10,11	0
18	3	0.3333333333333333	0,1,2,3,4,5,6,7,8,9,10,11	0
19	1	1.0	0,1,2,3,4,5,6,7,8,9,10,11	0
20	1	0.5	0,1,2,3,4,5,6,7,8,9,10,11	0
20	2	0.5	0,1,2,3,4,5,6,7,8,9,10,11	0
21	1	0.3333333333333333	0,1,2,3,4,5,6,7,8,9,10,11	0
21	2	0.3333333333333333	0,1,2,3,4,5,6,7,8,9,10,11	0
21	3	0.3333333333333333	0,1,2,3,4,5,6,7,8,9,10,11	0
22	1	1.0	0,1,2,3,4,5,6,7,8,9,10,11	0
23	0	0	0,1,2,3,4,5,6,7,8,9,10,11	0
24	1	1.0	0,1,2,3,4,5,6,7,8,9,10,11	0
25	1	1.0	0,1,2,3,4,5,6,7,8,9,10,11	0
26	1	0.5	0,1,2,3,4,5,6,7,8,9,10,11	0
26	2	0.5	0,1,2,3,4,5,6,7,8,9,10,11	0
27	1	0.5	0,1,2,3,4,5,6,7,8,9,10,11	0
27	2	0.5	0,1,2,3,4,5,6,7,8,9,10,11	0
28	1	0.3333333333333333	0,1,2,3,4,5,6,7,8,9,10,11	0
28	2	0.3333333333333333	0,1,2,3,4,5,6,7,8,9,10,11	0
28	3	0.3333333333333333	0,1,2,3,4,5,6,7,8,9,10,11	0
29	1	0.5	0,1,2,3,4,5,6,7,8,9,10,11	0
29	2	0.5	0,1,2,3,4,5,6,7,8,9,10,11	0
30	0	0	0,1,2,3,4,5,6,7,8,9,10,11	0
31	1	0.3333333333333333	0,1,2,3,4,5,6,7,8,9,10,11	0
31	2	0.3333333333333333	0,1,2,3,4,5,6,7,8,9,10,11	0
31	3	0.3333333333333333	0,1,2,3,4,5,6,7,8,9,10,11	0
32	1	1.0	0,1,2,3,4,5,6,7,8,9,10,11	0
33	1	0.5	0,1,2,3,4,5,6,7,8,9,10,11	0
33	2	0.5	0,1,2,3,4,5,6,7,8,9,10,11	0
34	1	1.0	0,1,2,3,4,5,6,7,8,9,10,11	0
35	1	0.5	0,1,2,3,4,5,6,7,8,9,10,11	0
35	2	0.5	0,1,2,3,4,5,6,7,8,9,10,11	0
36	1	0.5	0,1,2,3,4,5,6,7,8,9,10,11	0
36	2	0.5	0,1,2,3,4,5,6,7,8,9,10,11	0
37	1	0.5	0,1,2,3,4,5,6,7,8,9,10,11	0
37	2	0.5	0,1,2,3,4,5,6,7,8,9,10,11	0
38	1	1.0	0,1,2,3,4,5,6,7,8,9,10,11	0
39	1	0.5	0,1,2,3,4,5,6,7,8,9,10,11	0
39	2	0.5	0,1,2,3,4,5,6,7,8,9,10,11	0
40	1	0.5	0,1,2,3,4,5,6,7,8,9,10,11	0
40	2	0.5	0,1,2,3,4,5,6,7,8,9,10,11	0
41	0	0	0,1,2,3,4,5,6,7,8,9,10,11	0
42	1	0.3333333333333333	0,1,2,3,4,5,6,7,8,9,10,11	0
42	2	0.3333333333333333	0,1,2,3,4,5,6,7,8,9,10,11	0
42	3	0.3333333333333333	0,1,2,3,4,5,6,7,8,9,10,11	0
43	1	0.5	0,1,2,3,4,5,6,7,8,9,10,11	0
43	2	0.5	0,1,2,3,4,5,6,7,8,9,10,11	0
44	1	0.5	0,1,2,3,4,5,6,7,8,9,10,11	0
44	2	0.5	0,1,2,3,4,5,6,7,8,9,10,11	0
45	1	0.5	0,1,2,3,4,5,6,7,8,9,10,11	0
45	2	0.5	0,1,2,3,4,5,6,7,8,9,10,11	0
46	1	0.3333333333333333	0,1,2,3,4,5,6,7,8,9,10,11	0
46	2	0.3333333333333333	0,1,2,3,4,5,6,7,8,9,10,11	0
46	3	0.3333333333333333	0,1,2,3,4,5,6,7,8,9,10,11	0
47	1	0.3333333333333333	0,1,2,3,4,5,6,7,8,9,10,11	0
47	2	0.3333333333333333	0,1,2,3,4,5,6,7,8,9,10,11	0
47	3	0.3333333333333333	0,1,2,3,4,5,6,7,8,9,10,11	0
48	1	0.3333333333333333	0,1,2,3,4,5,6,7,8,9,10,11	0
48	2	0.3333333333333333	0,1,2,3,4,5,6,7,8,9,10,11	0
48	3	0.3333333333333333	0,1,2,3,4,5,6,7,8,9,10,11	0
49	1	0.3333333333333333	0,1,2,3,4,5,6,7,8,9,10,11	0
49	2	0.3333333333333333	0,1,2,3,4,5,6,7,8,9,10,11	0
49	3	0.3333333333333333	0,1,2,3,4,5,6,7,8,9,10,11	0
50	1	0.3333333333333333	0,1,2,3,4,5,6,7,8,9,10,11	0
50	2	0.3333333333333333	0,1,2,3,4,5,6,7,8,9,10,11	0
50	3	0.3333333333333333	0,1,2,3,4,5,6,7,8,9,10,11	0
51	1	0.3333333333333333	0,1,2,3,4,5,6,7,8,9,10,11	0
51	2	0.3333333333333333	0,1,2,3,4,5,6,7,8,9,10,11	0
51	3	0.3333333333333333	0,1,2,3,4,5,6,7,8,9,10,11	0
52	1	1.0	0,1,2,3,4,5,6,7,8,9,10,11	0
53	1	1.0	0,1,2,3,4,5,6,7,8,9,10,11	0
54	0	0	0,1,2,3,4,5,6,7,8,9,10,11	0
55	1	0.5	0,1,2,3,4,5,6,7,8,9,10,11	0
55	2	0.5	0,1,2,3,4,5,6,7,8,9,10,11	0
56	1	0.5	0,1,2,3,4,5,6,7,8,9,10,11	0
56	2	0.5	0,1,2,3,4,5,6,7,8,9,10,11	0
57	1	1.0	0,1,2,3,4,5,6,7,8,9,10,11	0
58	1	0.5	0,1,2,3,4,5,6,7,8,9,10,11	0
58	2	0.5	0,1,2,3,4,5,6,7,8,9,10,11	0
59	1	0.3333333333333333	0,1,2,3,4,5,6,7,8,9,10,11	0
59	2	0.3333333333333333	0,1,2,3,4,5,6,7,8,9,10,11	0
59	3	0.3333333333333333	0,1,2,3,4,5,6,7,8,9,10,11	0
60	1	0.5	0,1,2,3,4,5,6,7,8,9,10,11	0
60	2	0.5	0,1,2,3,4,5,6,7,8,9,10,11	0
61	1	0.3333333333333333	0,1,2,3,4,5,6,7,8,9,10,11	0
61	2	0.3333333333333333	0,1,2,3,4,5,6,7,8,9,10,11	0
61	3	0.3333333333333333	0,1,2,3,4,5,6,7,8,9,10,11	0
62	1	1.0	0,1,2,3,4,5,6,7,8,9,10,11	0
63	1	1.0	0,1,2,3,4,5,6,7,8,9,10,11	0
64	0	0	0,1,2,3,4,5,6,7,8,9,10,11	0
65	1	0.3333333333333333	0,1,2,3,4,5,6,7,8,9,10,11	0
65	2	0.3333333333333333	0,1,2,3,4,5,6,7,8,9,10,11	0
65	3	0.3333333333333333	0,1,2,3,4,5,6,7,8,9,10,11	0
66	1	1.0	0,1,2,3,4,5,6,7,8,9,10,11	0
67	1	1.0	0,1,2,3,4,5,6,7,8,9,10,11	0
68	1	0.5	0,1,2,3,4,5,6,7,8,9,10,11	0
68	2	0.5	0,1,2,3,4,5,6,7,8,9,10,11	0
69	1	1.0	0,1,2,3,4,5,6,7,8,9,10,11	0
70	1	1.0	0,1,2,3,4,5,6,7,8,9,10,11	0
71	1	0.5	0,1,2,3,4,5,6,7,8,9,10,11	0
71	2	0.5	0,1,2,3,4,5,6,7,8,9,10,11	0
72	1	0.3333333333333333	0,1,2,3,4,5,6,7,8,9,10,11	0
72	2	0.3333333333333333	0,1,2,3,4,5,6,7,8,9,10,11	0
72	3	0.3333333333333333	0,1,2,3,4,5,6,7,8,9,10,11	0
73	0	0	0,1,2,3,4,5,6,7,8,9,10,11	0
74	1	0.3333333333333333	0,1,2,3,4,5,6,7,8,9,10,11	0
74	2	0.3333333333333333	0,1,2,3,4,5,6,7,8,9,10,11	0
74	3	0.3333333333333333	0,1,2,3,4,5,6,7,8,9,10,11	0
75	1	0.3333333333333333	0,1,2,3,4,5,6,7,8,9,10,11	0
75	2	0.3333333333333333	0,1,2,3,4,5,6,7,8,9,10,11	0
75	3	0.3333333333333333	0,1,2,3,4,5,6,7,8,9,10,11	0
76	1	0.3333333333333333	0,1,2,3,4,5,6,7,8,9,10,11	0
76	2	0.3333333333333333	0,1,2,3,4,5,6,7,8,9,10,11	0
76	3	0.3333333333333333	0,1,2,3,4,5,6,7,8,9,10,11	0
77	1	0.3333333333333333	0,1,2,3,4,5,6,7,8,9,10,11	0
77	2	0.3333333333333333	0,1,2,3,4,5,6,7,8,9,10,11	0
77	3	0.3333333333333333	0,1,2,3,4,5,6,7,8,9,10,11	0
78	1	0.3333333333333333	0,1,2,3,4,5,6,7,8,9,10,11	0
78	2	0.3333333333333333	0,1,2,3,4,5,6,7,8,9,10,11	0
78	3	0.3333333333333333	0,1,2,3,4,5,6,7,8,9,10,11	0
79	1	1.0	0,1,2,3,4,5,6,7,8,9,10,11	0
80	1	0.5	0,1,2,3,4,5,6,7,8,9,10,11	0
80	2	0.5	0,1,2,3,4,5,6,7,8,9,10,11	0
81	1	0.5	0,1,2,3,4,5,6,7,8,9,10,11	0
81	2	0.5	0,1,2,3,4,5,6,7,8,9,10,11	0
82	1	0.3333333333333333	0,1,2,3,4,5,6,7,8,9,10,11	0
82	2	0.3333333333333333	0,1,2,3,4,5,6,7,8,9,10,11	0
82	3	0.3333333333333333	0,1,2,3,4,5,6,7,8,9,10,11	0
83	1	1.0	0,1,2,3,4,5,6,7,8,9,10,11	0
84	1	0.5	0,1,2,3,4,5,6,7,8,9,10,11	0
84	2	0.5	0,1,2,3,4,5,6,7,8,9,10,11	0
85	1	1.0	0,1,2,3,4,5,6,7,8,9,10,11	0
86	1	0.3333333333333333	0,1,2,3,4,5,6,7,8,9,10,11	0
86	2	0.3333333333333333	0,1,2,3,4,5,6,7,8,9,10,11	0
86	3	0.3333333333333333	0,1,2,3,4,5,6,7,8,9,10,11	0
87	0	0	0,1,2,3,4,5,6,7,8,9,10,11	0
88	1	0.5	0,1,2,3,4,5,6,7,8,9,10,11	0
88	2	0.5	0,1,2,3,4,5,6,7,8,9,10,11	0
89	1	1.0	0,1,2,3,4,5,6,7,8,9,10,11	0
90	1	1.0	0,1,2,3,4,5,6,7,8,9,10,11	0
91	0	0	0,1,2,3,4,5,6,7,8,9,10,11	0
92	1	0.5	0,1,2,3,4,5,6,7,8,9,10,11	0
92	2	0.5	0,1,2,3,4,5,6,7,8,9,10,11	0
93	1	1.0	0,1,2,3,4,5,6,7,8,9,10,11	0
94	1	1.0	0,1,2,3,4,5,6,7,8,9,10,11	0
95	1	0.5	0,1,2,3,4,5,6,7,8,9,10,11	0
95	2	0.5	0,1,2,3,4,5,6,7,8,9,10,11	0
96	1	0.5	0,1,2,3,4,5,6,7,8,9,10,11	0
96	2	0.5	0,1,2,3,4,5,6,7,8,9,10,11	0
97	1	0.3333333333333333	0,1,2,3,4,5,6,7,8,9,10,11	0
97	2	0.3333333333333333	0,1,2,3,4,5,6,7,8,9,10,11	0
97	3	0.3333333333333333	0,1,2,3,4,5,6,7,8,9,10,11	0
98	1	1.0	0,1,2,3,4,5,6,7,8,9,10,11	0
99	1	0.5	0,1,2,3,4,5,6,7,8,9,10,11	0
99	2	0.5	0,1,2,3,4,5,6,7,8,9,10,11	0
100	0	0	0,1,2,3,4,5,6,7,8,9,10,11	0
101	1	0.3333333333333333	0,1,2,3,4,5,6,7,8,9,10,11	0
101	2	0.3333333333333333	0,1,2,3,4,5,6,7,8,9,10,11	0
101	3	0.3333333333333333	0,1,2,3,4,5,6,7,8,9,10,11	0
102	1	0.3333333333333333	0,1,2,3,4,5,6,7,8,9,10,11	0
102	2	0.3333333333333333	0,1,2,3,4,5,6,7,8,9,10,11	0
102	3	0.3333333333333333	0,1,2,3,4,5,6,7,8,9,10,11	0
103	1	0.5	0,1,2,3,4,5,6,7,8,9,10,11	0
103	2	0.5	0,1,2,3,4,5,6,7,8,9,10,11	0
104	1	0.5	0,1,2,3,4,5,6,7,8,9,10,11	0
104	2	0.5	0,1,2,3,4,5,6,7,8,9,10,11	0
105	1	0.3333333333333333	0,1,2,3,4,5,6,7,8,9,10,11	0
105	2	0.3333333333333333	0,1,2,3,4,5,6,7,8,9,10,11	0
105	3	0.3333333333333333	0,1,2,3,4,5,6,7,8,9,10,11	0
106	1	0.3333333333333333	0,1,2,3,4,5,6,7,8,9,10,11	0
106	2	0.3333333333333333	0,1,2,3,4,5,6,7,8,9,10,11	0
106	3	0.3333333333333333	0,1,2,3,4,5,6,7,8,9,10,11	0
107	1	0.3333333333333333	0,1,2,3,4,5,6,7,8,9,10,11	0
107	2	0.3333333333333333	0,1,2,3,4,5,6,7,8,9,10,11	0
107	3	0.3333333333333333	0,1,2,3,4,5,6,7,8,9,10,11	0
108	0	0	0,1,2,3,4,5,6,7,8,9,10,11	0
109	1	1.0	0,1,2,3,4,5,6,7,8,9,10,11	0
110	1	0.3333333333333333	0,1,2,3,4,5,6,7,8,9,10,11	0
110	2	0.3333333333333333	0,1,2,3,4,5,6,7,8,9,10,11	0
110	3	0.3333333333333333	0,1,2,3,4,5,6,7,8,9,10,11	0
111	1	0.5	0,1,2,3,4,5,6,7,8,9,10,11	0
111	2	0.5	0,1,2,3,4,5,6,7,8,9,10,11	0
112	1	1.0	0,1,2,3,4,5,6,7,8,9,10,11	0
113	1	0.3333333333333333	0,1,2,3,4,5,6,7,8,9,10,11	0
113	2	0.3333333333333333	0,1,2,3,4,5,6,7,8,9,10,11	0
113	3	0.3333333333333333	0,1,2,3,4,5,6,7,8,9,10,11	0
114	1	0.5	0,1,2,3,4,5,6,7,8,9,10,11	0
114	2	0.5	0,1,2,3,4,5,6,7,8,9,10,11	0
115	1	0.3333333333333333	0,1,2,3,4,5,6,7,8,9,10,11	0
115	2	0.3333333333333333	0,1,2,3,4,5,6,7,8,9,10,11	0
115	3	0.3333333333333333	0,1,2,3,4,5,6,7,8,9,10,11	0
116	1	0.5	0,1,2,3,4,5,6,7,8,9,10,11	0
116	2	0.5	0,1,2,3,4,5,6,7,8,9,10,11	0
117	1	0.5	0,1,2,3,4,5,6,7,8,9,10,11	0
117	2	0.5	0,1,2,3,4,5,6,7,8,9,10,11	0
118	1	0.3333333333333333	0,1,2,3,4,5,6,7,8,9,10,11	0
118	2	0.3333333333333333	0,1,2,3,4,5,6,7,8,9,10,11	0
118	3	0.3333333333333333	0,1,2,3,4,5,6,7,8,9,10,11	0
119	1	1.0	0,1,2,3,4,5,6,7,8,9,10,11	0
120	0	0	0,1,2,3,4,5,6,7,8,9,10,11	0
121	1	0.5	0,1,2,3,4,5,6,7,8,9,10,11	0
121	2	0.5	0,1,2,3,4,5,6,7,8,9,10,11	0
122	1	0.5	0,1,2,3,4,5,6,7,8,9,10,11	0
122	2	0.5	0,1,2,3,4,5,6,7,8,9,10,11	0
123	1	0.5	0,1,2,3,4,5,6,7,8,9,10,11	0
123	2	0.5	0,1,2,3,4,5,6,7,8,9,10,11	0
124	1	0.3333333333333333	0,1,2,3,4,5,6,7,8,9,10,11	0
124	2	0.3333333333333333	0,1,2,3,4,5,6,7,8,9,10,11	0
124	3	0.3333333333333333	0,1,2,3,4,5,6,7,8,9,10,11	0
125	0	0	0,1,2,3,4,5,6,7,8,9,10,11	0
126	1	0.5	0,1,2,3,4,5,6,7,8,9,10,11	0
126	2	0.5	0,1,2,3,4,5,6,7,8,9,10,11	0
127	1	0.3333333333333333	0,1,2,3,4,5,6,7,8,9,10,11	0
127	2	0.3333333333333333	0,1,2,3,4,5,6,7,8,9,10,11	0
127	3	0.3333333333333333	0,1,2,3,4,5,6,7,8,9,10,11	0
128	1	1.0	0,1,2,3,4,5,6,7,8,9,10,11	0
129	1	0.5	0,1,2,3,4,5,6,7,8,9,10,11	0
129	2	0.5	0,1,2,3,4,5,6,7,8,9,10,11	0
130	1	1.0	0,1,2,3,4,5,6,7,8,9,10,11	0
131	1	0.3333333333333333	0,1,2,3,4,5,6,7,8,9,10,11	0
131	2	0.3333333333333333	0,1,2,3,4,5,6,7,8,9,10,11	0
131	3	0.3333333333333333	0,1,2,3,4,5,6,7,8,9,10,11	0
132	1	1.0	0,1,2,3,4,5,6,7,8,9,10,11	0
133	1	0.3333333333333333	0,1,2,3,4,5,6,7,8,9,10,11	0
133	2	0.3333333333333333	0,1,2,3,4,5,6,7,8,9,10,11	0
133	3	0.3333333333333333	0,1,2,3,4,5,6,7,8,9,10,11	0
134	1	0.5	0,1,2,3,4,5,6,7,8,9,10,11	0
134	2	0.5	0,1,2,3,4,5,6,7,8,9,10,11	0
135	1	0.5	0,1,2,3,4,5,6,7,8,9,10,11	0
135	2	0.5	0,1,2,3,4,5,6,7,8,9,10,11	0
136	1	0.5	0,1,2,3,4,5,6,7,8,9,10,11	0
136	2	0.5	0,1,2,3,4,5,6,7,8,9,10,11	0
137	1	0.3333333333333333	0,1,2,3,4,5,6,7,8,9,10,11	0
137	2	0.3333333333333333	0,1,2,3,4,5,6,7,8,9,10,11	0
137	3	0.3333333333333333	0,1,2,3,4,5,6,7,8,9,10,11	0
138	1	1.0	0,1,2,3,4,5,6,7,8,9,10,11	0
139	1	0.5	0,1,2,3,4,5,6,7,8,9,10,11	0
139	2	0.5	0,1,2,3,4,5,6,7,8,9,10,11	0
140	1	0.3333333333333333	0,1,2,3,4,5,6,7,8,9,10,11	0
140	2	0.3333333333333333	0,1,2,3,4,5,6,7,8,9,10,11	0
140	3	0.3333333333333333	0,1,2,3,4,5,6,7,8,9,10,11	0
141	0	0	0,1,2,3,4,5,6,7,8,9,10,11	0
142	1	0.5	0,1,2,3,4,5,6,7,8,9,10,11	0
142	2	0.5	0,1,2,3,4,5,6,7,8,9,10,11	0
143	0	0	0,1,2,3,4,5,6,7,8,9,10,11	0
144	1	1.0	0,1,2,3,4,5,6,7,8,9,10,11	0
145	1	0.5	0,1,2,3,4,5,6,7,8,9,10,11	0
145	2	0.5	0,1,2,3,4,5,6,7,8,9,10,11	0
146	1	0.3333333333333333	0,1,2,3,4,5,6,7,8,9,10,11	0
146	2	0.3333333333333333	0,1,2,3,4,5,6,7,8,9,10,11	0
146	3	0.3333333333333333	0,1,2,3,4,5,6,7,8,9,10,11	0
147	1	0.5	0,1,2,3,4,5,6,7,8,9,10,11	0
147	2	0.5	0,1,2,3,4,5,6,7,8,9,10,11	0
148	1	1.0	0,1,2,3,4,5,6,7,8,9,10,11	0
149	1	1.0	0,1,2,3,4,5,6,7,8,9,10,11	0
150	1	1.0	0,1,2,3,4,5,6,7,8,9,10,11	0
151	0	0	0,1,2,3,4,5,6,7,8,9,10,11	0
152	1	1.0	0,1,2,3,4,5,6,7,8,9,10,11	0
153	1	0.5	0,1,2,3,4,5,6,7,8,9,10,11	0
153	2	0.5	0,1,2,3,4,5,6,7,8,9,10,11	0
154	1	0.3333333333333333	0,1,2,3,4,5,6,7,8,9,10,11	0
154	2	0.3333333333333333	0,1,2,3,4,5,6,7,8,9,10,11	0
154	3	0.3333333333333333	0,1,2,3,4,5,6,7,8,9,10,11	0
155	1	0.3333333333333333	0,1,2,3,4,5,6,7,8,9,10,11	0
155	2	0.3333333333333333	0,1,2,3,4,5,6,7,8,9,10,11	0
155	3	0.3333333333333333	0,1,2,3,4,5,6,7,8,9,10,11	0
156	1	1.0	0,1,2,3,4,5,6,7,8,9,10,11	0
157	1	0.5	0,1,2,3,4,5,6,7,8,9,10,11	0
157	2	0.5	0,1,2,3,4,5,6,7,8,9,10,11	0
158	1	0.3333333333333333	0,1,2,3,4,5,6,7,8,9,10,11	0
158	2	0.3333333333333333	0,1,2,3,4,5,6,7,8,9,10,11	0
158	3	0.3333333333333333	0,1,2,3,4,5,6,7,8,9,10,11	0
159	1	1.0	0,1,2,3,4,5,6,7,8,9,10,11	0
160	1	0.3333333333333333	0,1,2,3,4,5,6,7,8,9,10,11	0
160	2	0.3333333333333333	0,1,2,3,4,5,6,7,8,9,10,11	0
160	3	0.3333333333333333	0,1,2,3,4,5,6,7,8,9,10,11	0
161	1	1.0	0,1,2,3,4,5,6,7,8,9,10,11	0
162	1	0.5	0,1,2,3,4,5,6,7,8,9,10,11	0
162	2	0.5	0,1,2,3,4,5,6,7,8,9,10,11	0
163	1	0.3333333333333333	0,1,2,3,4,5,6,7,8,9,10,11	0
163	2	0.3333333333333333	0,1,2,3,4,5,6,7,8,9,10,11	0
163	3	0.3333333333333333	0,1,2,3,4,5,6,7,8,9,10,11	0
164	1	0.5	0,1,2,3,4,5,6,7,8,9,10,11	0
164	2	0.5	0,1,2,3,4,5,6,7,8,9,10,11	0
165	1	0.5	0,1,2,3,4,5,6,7,8,9,10,11	0
165	2	0.5	0,1,2,3,4,5,6,7,8,9,10,11	0
166	1	0.5	0,1,2,3,4,5,6,7,8,9,10,11	0
166	2	0.5	0,1,2,3,4,5,6,7,8,9,10,11	0
167	1	0.3333333333333333	0,1,2,3,4,5,6,7,8,9,10,11	0
167	2	0.3333333333333333	0,1,2,3,4,5,6,7,8,9,10,11	0
167	3	0.3333333333333333	0,1,2,3,4,5,6,7,8,9,10,11	0
168	0	0	0,1,2,3,4,5,6,7,8,9,10,11	0
169	1	0.3333333333333333	0,1,2,3,4,5,6,7,8,9,10,11	0
169	2	0.3333333333333333	0,1,2,3,4,5,6,7,8,9,10,11	0
169	3	0.3333333333333333	0,1,2,3,4,5,6,7,8,9,10,11	0
170	1	1.0	0,1,2,3,4,5,6,7,8,9,10,11	0
171	1	0.3333333333333333	0,1,2,3,4,5,6,7,8,9,10,11	0
171	2	0.3333333333333333	0,1,2,3,4,5,6,7,8,9,10,11	0
171	3	0.3333333333333333	0,1,2,3,4,5,6,7,8,9,10,11	0
172	1	0.3333333333333333	0,1,2,3,4,5,6,7,8,9,10,11	0
172	2	0.3333333333333333	0,1,2,3,4,5,6,7,8,9,10,11	0
172	3	0.3333333333333333	0,1,2,3,4,5,6,7,8,9,10,11	0
173	1	0.5	0,1,2,3,4,5,6,7,8,9,10,11	0
173	2	0.5	0,1,2,3,4,5,6,7,8,9,10,11	0
174	0	0	0,1,2,3,4,5,6,7,8,9,10,11	0
175	1	1.0	0,1,2,3,4,5,6,7,8,9,10,11	0
176	1	0.3333333333333333	0,1,2,3,4,5,6,7,8,9,10,11	0
176	2	0.3333333333333333	0,1,2,3,4,5,6,7,8,9,10,11	0
176	3	0.3333333333333333	0,1,2,3,4,5,6,7,8,9,10,11	0
177	1	0.3333333333333333	0,1,2,3,4,5,6,7,8,9,10,11	0
177	2	0.3333333333333333	0,1,2,3,4,5,6,7,8,9,10,11	0
177	3	0.3333333333333333	0,1,2,3,4,5,6,7,8,9,10,11	0
178	1	1.0	0,1,2,3,4,5,6,7,8,9,10,11	0
179	1	0.5	0,1,2,3,4,5,6,7,8,9,10,11	0
179	2	0.5	0,1,2,3,4,5,6,7,8,9,10,11	0
180	1	0.5	0,1,2,3,4,5,6,7,8,9,10,11	0
180	2	0.5	0,1,2,3,4,5,6,7,8,9,10,11	0
181	1	0.3333333333333333	0,1,2,3,4,5,6,7,8,9,10,11	0
181	2	0.3333333333333333	0,1,2,3,4,5,6,7,8,9,10,11	0
181	3	0.3333333333333333	0,1,2,3,4,5,6,7,8,9,10,11	0
182	0	0	0,1,2,3,4,5,6,7,8,9,10,11	0
183	1	0.5	0,1,2,3,4,5,6,7,8,9,10,11	0
183	2	0.5	0,1,2,3,4,5,6,7,8,9,10,11	0
184	1	1.0	0,1,2,3,4,5,6,7,8,9,10,11	0
185	1	0.5	0,1,2,3,4,5,6,7,8,9,10,11	0
185	2	0.5	0,1,2,3,4,5,6,7,8,9,10,11	0
186	1	1.0	0,1,2,3,4,5,6,7,8,9,10,11	0
187	1	0.5	0,1,2,3,4,5,6,7,8,9,10,11	0
187	2	0.5	0,1,2,3,4,5,6,7,8,9,10,11	0
188	1	0.5	0,1,2,3,4,5,6,7,8,9,10,11	0
188	2	0.5	0,1,2,3,4,5,6,7,8,9,10,11	0
189	1	0.5	0,1,2,3,4,5,6,7,8,9,10,11	0
189	2	0.5	0,1,2,3,4,5,6,7,8,9,10,11	0
190	1	0.3333333333333333	0,1,2,3,4,5,6,7,8,9,10,11	0
190	2	0.3333333333333333	0,1,2,3,4,5,6,7,8,9,10,11	0
190	3	0.3333333333333333	0,1,2,3,4,5,6,7,8,9,10,11	0
191	1	1.0	0,1,2,3,4,5,6,7,8,9,10,11	0
192	1	1.0	0,1,2,3,4,5,6,7,8,9,10,11	0
193	1	1.0	0,1,2,3,4,5,6,7,8,9,10,11	0
194	0	0	0,1,2,3,4,5,6,7,8,9,10,11	0
195	1	0.3333333333333333	0,1,2,3,4,5,6,7,8,9,10,11	0
195	2	0.3333333333333333	0,1,2,3,4,5,6,7,8,9,10,11	0
195	3	0.3333333333333333	0,1,2,3,4,5,6,7,8,9,10,11	0
196	1	0.3333333333333333	0,1,2,3,4,5,6,7,8,9,10,11	0
196	2	0.3333333333333333	0,1,2,3,4,5,6,7,8,9,10,11	0
196	3	0.3333333333333333	0,1,2,3,4,5,6,7,8,9,10,11	0
197	1	0.3333333333333333	0,1,2,3,4,5,6,7,8,9,10,11	0
197	2	0.3333333333333333	0,1,2,3,4,5,6,7,8,9,10,11	0
197	3	0.3333333333333333	0,1,2,3,4,5,6,7,8,9,10,11	0
198	1	1.0	0,1,2,3,4,5,6,7,8,9,10,11	0
199	1	0.5	0,1,2,3,4,5,6,7,8,9,10,11	0
199	2	0.5	0,1,2,3,4,5,6,7,8,9,10,11	0
200	1	0.5	0,1,2,3,4,5,6,7,8,9,10,11	0
200	2	0.5	0,1,2,3,4,5,6,7,8,9,10,11	0

## Sheet: FP
ReaderID	ModalityID	CaseID	FP_Rating
0	0	0	0.989847
0	0	1	0.98842
0	0	2	0.99049
0	0	3	0.989881
0	0	4	0.989749
0	0	5	0.989851
0	0	6	0.98985
0	0	7	0.989846
0	0	8	0.989862
0	0	9	0.989856
0	0	10	0.98984
0	0	58	0.938204
0	0	59	0.938213
0	0	60	0.938205
0	0	61	0.937949
0	0	62	0.938204
0	0	63	0.938247
0	0	64	0.938204
0	0	65	0.938236
0	0	66	0.938217
0	0	67	0.938204
0	0	69	0.630555
0	0	70	0.630555
0	0	71	0.630555
0	0	72	0.630555
0	0	73	0.630555
0	0	74	0.630565
0	0	75	0.630228
0	0	76	0.631999
0	0	77	0.63342
0	0	78	0.634769
0	0	79	0.630555
0	0	90	0.534816
0	0	91	0.534798
0	0	92	0.535079
0	0	93	0.534799
0	0	94	0.533952
0	0	97	0.529181
0	0	107	0.531785
0	0	108	0.559131
0	0	110	0.564413
0	0	111	0.55919
0	0	112	0.559131
0	0	115	0.558635
0	0	150	0.803764
0	0	150	0.576431
0	0	151	0.803012
0	0	151	0.576387
0	0	152	0.815062
0	0	152	0.57676
0	0	153	0.803012
0	0	153	0.576387
0	0	154	0.804011
0	0	154	0.576419
0	0	155	0.803012
0	0	155	0.576387
0	0	156	0.803012
0	0	156	0.576387
0	0	157	0.816195
0	0	157	0.581323
0	0	158	0.803012
0	0	158	0.576387
0	0	159	0.803012
0	0	159	0.576387
0	0	160	0.803012
0	0	160	0.576387
1	0	0	0.0101129
1	0	0	0.0460233
1	0	0	0.00444162
1	0	0	0.0712854
1	0	1	0.0101129
1	0	1	0.0460233
1	0	1	0.00444162
1	0	1	0.0712854
1	0	2	0.030177
1	0	2	0.00443326
1	0	2	0.0559431
1	0	3	0.0460233
1	0	3	0.00444162
1	0	3	0.0712854
1	0	4	0.0101129
1	0	4	0.00444162
1	0	4	0.0712854
1	0	5	0.0101129
1	0	5	0.00444162
1	0	5	0.0712854
1	0	6	0.0101129
1	0	6	0.0460233
1	0	6	0.00444162
1	0	6	0.0712854
1	0	7	0.0101129
1	0	7	0.0460233
1	0	7	0.00444162
1	0	7	0.0639164
1	0	8	0.0101129
1	0	8	0.0460233
1	0	8	0.00444162
1	0	8	0.0559431
1	0	9	0.0100971
1	0	9	0.0460233
1	0	9	0.0712854
1	0	10	0.0460233
1	0	10	0.0639109
1	0	11	0.228688
1	0	12	0.228688
1	0	13	0.228688
1	0	14	0.228688
1	0	15	0.228688
1	0	17	0.228688
1	0	18	0.228688
1	0	19	0.228688
1	0	20	0.228688
1	0	21	0.00963562
1	0	23	0.00963562
1	0	24	0.0096888
1	0	25	0.00963562
1	0	26	0.00963562
1	0	27	0.00968895
1	0	28	0.0096888
1	0	29	0.0096888
1	0	30	0.247821
1	0	31	0.247821
1	0	32	0.247821
1	0	33	0.247821
1	0	34	0.247821
1	0	35	0.247821
1	0	36	0.247821
1	0	37	0.247821
1	0	38	0.0071096
1	0	38	0.0323029
1	0	39	0.0071096
1	0	39	0.0323029
1	0	40	0.00592564
1	0	40	0.0323029
1	0	41	0.0071096
1	0	41	0.0323029
1	0	42	0.0071096
1	0	42	0.0323029
1	0	43	0.0071096
1	0	43	0.0323029
1	0	44	0.0071096
1	0	44	0.0323029
1	0	45	0.0690079
1	0	45	0.0071096
1	0	45	0.0323029
1	0	46	0.0323029
1	0	47	0.0071096
1	0	47	0.0323029
1	0	58	0.107309
1	0	59	0.107309
1	0	60	0.00853374
1	0	60	0.144902
1	0	61	0.00853374
1	0	61	0.107309
1	0	62	0.00853374
1	0	62	0.107309
1	0	63	0.00853374
1	0	64	0.00853374
1	0	64	0.107309
1	0	65	0.00853374
1	0	66	0.00853374
1	0	66	0.107204
1	0	67	0.00853374
1	0	67	0.107309
1	0	68	0.00853374
1	0	68	0.107309
1	0	80	0.0145327
1	0	81	0.0192057
1	0	83	0.0192057
1	0	84	0.0192057
1	0	85	0.0192057
1	0	87	0.0192057
1	0	88	0.00719649
1	0	89	0.0192057
1	0	90	0.00399716
1	0	90	0.0175434
1	0	91	0.00320752
1	0	91	0.0175434
1	0	92	0.0175434
1	0	93	0.00320752
1	0	93	0.0175434
1	0	94	0.00320752
1	0	94	0.0175434
1	0	95	0.00281452
1	0	96	0.00320752
1	0	96	0.0158829
1	0	97	0.00320758
1	0	97	0.0175434
1	0	98	0.0508087
1	0	98	0.0478545
1	0	98	0.0730198
1	0	99	0.0508087
1	0	99	0.56577
1	0	99	0.050513
1	0	99	0.0730198
1	0	100	0.0508087
1	0	100	0.56577
1	0	100	0.050513
1	0	100	0.0730198
1	0	101	0.0478545
1	0	101	0.0730198
1	0	102	0.0508087
1	0	102	0.0478545
1	0	102	0.0730198
1	0	103	0.0508087
1	0	103	0.0730198
1	0	104	0.0478545
1	0	104	0.0730198
1	0	105	0.0508087
1	0	105	0.050513
1	0	105	0.0730198
1	0	106	0.0508087
1	0	106	0.56577
1	0	106	0.0730198
1	0	107	0.0262947
1	0	108	0.0262947
1	0	109	0.0262947
1	0	110	0.0262947
1	0	111	0.0262947
1	0	112	0.0262947
1	0	113	0.0263711
1	0	114	0.0262947
1	0	115	0.0262947
1	0	117	0.247821
1	0	118	0.247821
1	0	119	0.247821
1	0	120	0.247821
1	0	122	0.247821
1	0	123	0.247821
1	0	124	0.247821
1	0	131	0.0365718
1	0	131	0.569954
1	0	132	0.0267735
1	0	132	0.569954
1	0	133	0.0267735
1	0	133	0.569954
1	0	134	0.0365652
1	0	134	0.569954
1	0	135	0.0267735
1	0	135	0.569954
1	0	136	0.0267735
1	0	136	0.569954
1	0	137	0.501053
1	0	138	0.0267735
1	0	138	0.569954
1	0	139	0.0267735
1	0	139	0.501053
1	0	141	0.0267735
1	0	141	0.569954
1	0	142	0.132762
1	0	142	0.0412975
1	0	143	0.132762
1	0	143	0.0412975
1	0	144	0.132762
1	0	144	0.0412975
1	0	145	0.132762
1	0	145	0.0412975
1	0	146	0.132762
1	0	146	0.0412975
1	0	147	0.131601
1	0	147	0.0412975
1	0	148	0.132762
1	0	148	0.0412975
1	0	149	0.132762
1	0	149	0.0412975
1	0	150	0.13148
1	0	150	0.0222674
1	0	150	0.211088
1	0	150	0.00899015
1	0	151	0.13148
1	0	151	0.0222674
1	0	151	0.211088
1	0	151	0.00899015
1	0	152	0.13148
1	0	152	0.0222674
1	0	152	0.211088
1	0	152	0.00899015
1	0	153	0.13148
1	0	153	0.0222674
1	0	153	0.211088
1	0	153	0.00899015
1	0	154	0.13148
1	0	154	0.0222674
1	0	154	0.164561
1	0	155	0.13148
1	0	155	0.0222674
1	0	155	0.164561
1	0	155	0.00899015
1	0	156	0.13148
1	0	156	0.0222674
1	0	156	0.211088
1	0	156	0.00899015
1	0	157	0.13148
1	0	157	0.0222674
1	0	157	0.211088
1	0	157	0.3155
1	0	158	0.13148
1	0	158	0.211088
1	0	158	0.00812294
1	0	159	0.13148
1	0	159	0.0222674
1	0	159	0.211088
1	0	159	0.00899015
1	0	160	0.224834
1	0	160	0.230756
1	0	160	0.00922254
1	0	161	0.111336
1	0	161	0.0322068
1	0	161	0.0906925
1	0	162	0.111336
1	0	162	0.0322068
1	0	162	0.0906925
1	0	163	0.111336
1	0	163	0.0322068
1	0	163	0.12084
1	0	164	0.0322068
1	0	164	0.0906925
1	0	165	0.111336
1	0	165	0.0322068
1	0	165	0.12084
1	0	166	0.106767
1	0	166	0.0322068
1	0	167	0.0322068
1	0	167	0.12084
1	0	168	0.111336
1	0	168	0.0322068
1	0	168	0.12084
1	0	169	0.111336
1	0	169	0.0322068
1	0	169	0.12084
1	0	170	0.111336
1	0	170	0.0303749
1	0	170	0.12084
1	0	171	0.111336
1	0	171	0.0322068
1	0	171	0.0906925
1	0	182	0.00298924
1	0	183	0.00298924
1	0	184	0.00298924
1	0	186	0.00298924
1	0	187	0.00298924
1	0	188	0.00298924
1	0	189	0.00298924
1	0	190	0.00298924
1	0	191	0.00298924
2	0	90	0.534816
2	0	91	0.534798
2	0	92	0.535079
2	0	93	0.534799
2	0	94	0.533952
2	0	97	0.529181
3	0	1	30
3	0	6	60
3	0	23	20
3	0	27	60
3	0	66	20
4	0	0	100
4	0	0	70
4	0	4	100
4	0	4	100
4	0	7	5
4	0	8	10
4	0	14	10
4	0	30	40
4	0	39	20
4	0	88	15
4	0	90	3
4	0	132	10
4	0	134	10
4	0	158	5
4	0	171	10
5	0	0	80
5	0	1	80
5	0	2	80
5	0	3	35
5	0	4	85
5	0	4	75
5	0	5	80
5	0	6	80
5	0	6	35
5	0	7	70
5	0	8	80
5	0	9	85
5	0	10	85
5	0	14	5
5	0	55	35
5	0	91	50
5	0	92	20
5	0	100	15
5	0	106	5
5	0	130	10
5	0	151	10
5	0	152	25
5	0	153	25
5	0	158	25
5	0	171	65
5	0	172	5
5	0	173	20
5	0	175	80
5	0	184	15
6	0	1	20
6	0	3	1
6	0	21	25
6	0	23	20
6	0	57	75
6	0	67	2
6	0	124	50
6	0	133	20
6	0	154	75
7	0	1	40
7	0	3	40
7	0	4	50
7	0	5	10
7	0	7	40
7	0	8	40
7	0	9	40
7	0	10	40
7	0	65	80
8	0	4	80
8	0	5	10
8	0	7	100
8	0	8	100
8	0	10	100
8	0	24	50
8	0	26	80
8	0	27	100
8	0	28	10
8	0	30	60
8	0	33	20
8	0	43	10
8	0	51	30
8	0	52	10
8	0	87	10
8	0	90	30
8	0	101	30
8	0	113	30
8	0	143	20
8	0	144	10
8	0	150	30
8	0	151	10
8	0	153	80
8	0	153	60
8	0	156	80
8	0	157	30
8	0	158	30
8	0	159	90
8	0	159	90
8	0	160	10
8	0	164	30
8	0	164	10
8	0	168	10
8	0	169	10
8	0	191	20
9	0	0	100
9	0	1	80
9	0	4	80
9	0	5	100
9	0	7	100
9	0	13	60
9	0	21	50
9	0	22	100
9	0	22	80
9	0	23	80
9	0	23	80
9	0	25	50
9	0	25	80
9	0	26	100
9	0	26	80
9	0	27	80
9	0	28	20
9	0	29	100
9	0	29	50
9	0	38	60
9	0	54	60
9	0	60	100
9	0	65	10
9	0	88	80
9	0	103	70
9	0	111	70
9	0	126	80
9	0	129	70
9	0	132	80
9	0	140	80
9	0	141	20
9	0	144	50
9	0	146	20
9	0	152	80
9	0	153	20
9	0	156	70
9	0	156	20
9	0	156	80
9	0	157	50
9	0	158	100
9	0	158	50
9	0	161	80
9	0	164	70
9	0	166	50
9	0	167	50
9	0	168	50
9	0	169	80
9	0	170	80
9	0	171	80
9	0	182	50
9	0	184	70
9	0	186	70
10	0	0	100
10	0	0	70
10	0	1	100
10	0	1	80
10	0	2	100
10	0	2	100
10	0	2	70
10	0	2	50
10	0	3	70
10	0	3	80
10	0	4	100
10	0	4	80
10	0	4	60
10	0	5	100
10	0	5	100
10	0	5	70
10	0	6	100
10	0	6	100
10	0	6	70
10	0	7	80
10	0	7	70
10	0	8	100
10	0	8	100
10	0	9	100
10	0	9	100
10	0	10	90
10	0	11	70
10	0	12	60
10	0	14	60
10	0	14	60
10	0	15	60
10	0	18	70
10	0	19	60
10	0	20	80
10	0	20	70
10	0	21	60
10	0	22	80
10	0	22	60
10	0	22	60
10	0	23	100
10	0	23	100
10	0	23	70
10	0	23	60
10	0	24	100
10	0	25	80
10	0	25	70
10	0	26	100
10	0	26	80
10	0	27	100
10	0	27	100
10	0	29	100
10	0	29	100
10	0	30	80
10	0	30	80
10	0	30	90
10	0	30	90
10	0	30	80
10	0	31	70
10	0	31	70
10	0	32	80
10	0	34	100
10	0	34	80
10	0	36	70
10	0	38	60
10	0	38	60
10	0	39	100
10	0	39	60
10	0	40	80
10	0	41	80
10	0	41	80
10	0	41	70
10	0	42	50
10	0	43	80
10	0	43	70
10	0	44	100
10	0	44	70
10	0	45	80
10	0	45	50
10	0	49	60
10	0	51	80
10	0	52	100
10	0	52	100
10	0	53	70
10	0	54	80
10	0	55	100
10	0	56	70
10	0	57	80
10	0	57	80
10	0	58	100
10	0	59	100
10	0	59	80
10	0	60	100
10	0	61	80
10	0	62	80
10	0	62	80
10	0	62	70
10	0	63	100
10	0	64	100
10	0	64	80
10	0	64	70
10	0	65	100
10	0	65	50
10	0	66	100
10	0	66	80
10	0	66	40
10	0	67	70
10	0	67	60
10	0	68	70
10	0	71	100
10	0	73	70
10	0	77	60
10	0	80	80
10	0	84	80
10	0	84	60
10	0	84	60
10	0	86	60
10	0	86	60
10	0	87	100
10	0	87	60
10	0	88	80
10	0	89	70
10	0	90	50
10	0	91	100
10	0	91	100
10	0	91	100
10	0	92	100
10	0	92	100
10	0	92	60
10	0	93	80
10	0	94	70
10	0	94	70
10	0	95	70
10	0	95	60
10	0	97	100
10	0	97	70
10	0	100	80
10	0	100	80
10	0	106	60
10	0	108	70
10	0	108	70
10	0	108	80
10	0	109	70
10	0	111	80
10	0	111	70
10	0	112	70
10	0	114	80
10	0	115	60
10	0	117	60
10	0	120	60
10	0	120	50
10	0	122	80
10	0	123	100
10	0	124	100
10	0	124	60
10	0	125	80
10	0	125	80
10	0	126	80
10	0	127	70
10	0	128	70
10	0	129	100
10	0	129	80
10	0	130	100
10	0	130	60
10	0	130	50
10	0	131	70
10	0	132	70
10	0	133	100
10	0	134	60
10	0	134	60
10	0	136	100
10	0	137	50
10	0	138	70
10	0	139	70
10	0	141	80
10	0	141	80
10	0	142	90
10	0	142	80
10	0	142	100
10	0	143	100
10	0	143	100
10	0	144	100
10	0	144	70
10	0	144	60
10	0	145	70
10	0	146	70
10	0	147	100
10	0	148	100
10	0	149	100
10	0	149	80
10	0	150	100
10	0	150	100
10	0	151	100
10	0	151	100
10	0	151	100
10	0	152	100
10	0	152	100
10	0	152	100
10	0	152	100
10	0	153	100
10	0	153	100
10	0	153	60
10	0	154	100
10	0	155	70
10	0	156	100
10	0	156	100
10	0	157	100
10	0	157	100
10	0	157	70
10	0	158	70
10	0	159	100
10	0	159	70
10	0	159	70
10	0	160	100
10	0	160	80
10	0	160	80
10	0	161	80
10	0	162	80
10	0	163	80
10	0	163	80
10	0	164	100
10	0	164	80
10	0	164	70
10	0	164	60
10	0	165	80
10	0	165	70
10	0	166	60
10	0	166	60
10	0	166	60
10	0	168	80
10	0	168	90
10	0	168	90
10	0	170	80
10	0	170	70
10	0	170	70
10	0	171	100
10	0	171	70
10	0	171	60
10	0	171	50
10	0	172	90
10	0	172	90
10	0	173	60
10	0	173	60
10	0	174	70
10	0	174	80
10	0	174	70
10	0	174	70
10	0	175	100
10	0	175	80
10	0	176	80
10	0	176	80
10	0	177	60
10	0	178	100
10	0	178	100
10	0	178	60
10	0	179	70
10	0	180	100
10	0	180	80
10	0	180	70
10	0	181	100
10	0	181	70
10	0	182	100
10	0	182	80
10	0	182	70
10	0	184	80
10	0	184	70
10	0	185	70
10	0	186	70
10	0	187	80
10	0	188	60
10	0	189	80
10	0	190	70
10	0	191	100
10	0	191	70
10	0	191	70
10	0	194	100
10	0	198	100
11	0	4	10
11	0	17	20
11	0	21	80
11	0	21	80
11	0	22	40
11	0	23	50
11	0	24	40
11	0	25	40
11	0	26	40
11	0	27	60
11	0	27	70
11	0	28	40
11	0	29	40
11	0	39	20
11	0	49	30
11	0	95	20
11	0	114	20
11	0	130	30
11	0	150	20
11	0	151	20
11	0	152	30
11	0	153	20
11	0	154	20
11	0	155	20
11	0	156	20
11	0	157	45
11	0	159	40
11	0	166	20
11	0	167	30
11	0	168	20
11	0	169	30
11	0	172	60
11	0	174	20
11	0	179	20
11	0	179	20

## Sheet: TP
ReaderID	ModalityID	CaseID	LesionID	TP_Rating
0	0	0	2	0.902975
0	0	1	3	0.977818
0	0	2	1	0.993613
0	0	2	2	0.965892
0	0	3	1	0.999437
0	0	3	2	0.98833
0	0	6	1	0.921878
0	0	7	2	0.964777
0	0	8	2	0.99709
0	0	9	1	0.99702
0	0	9	2	0.987082
0	0	9	3	0.826834
0	0	11	1	0.999085
0	0	11	2	0.997597
0	0	11	3	0.934899
0	0	12	1	0.999041
0	0	12	2	0.991574
0	0	12	3	0.968241
0	0	13	1	0.998319
0	0	13	2	0.997418
0	0	13	3	0.926862
0	0	15	1	0.953289
0	0	16	1	0.997924
0	0	17	1	0.990712
0	0	17	2	0.937112
0	0	18	1	0.998027
0	0	18	2	0.988221
0	0	18	3	0.970281
0	0	19	1	0.996548
0	0	20	1	0.917473
0	0	20	2	0.880582
0	0	21	1	0.996797
0	0	21	2	0.994671
0	0	21	3	0.946454
0	0	24	1	0.993719
0	0	25	1	0.98825
0	0	26	1	0.952445
0	0	26	2	0.951622
0	0	27	1	0.999007
0	0	27	2	0.951229
0	0	28	1	0.893553
0	0	28	2	0.879234
0	0	28	3	0.857263
0	0	31	2	0.932879
0	0	31	3	0.804018
0	0	32	1	0.981884
0	0	33	2	0.98486
0	0	34	1	0.529952
0	0	35	1	0.986176
0	0	35	2	0.901138
0	0	36	2	0.941969
0	0	38	1	0.997413
0	0	39	1	0.996053
0	0	39	2	0.994154
0	0	40	1	0.99969
0	0	40	2	0.954415
0	0	42	1	0.998973
0	0	42	2	0.99401
0	0	42	3	0.882129
0	0	43	2	0.998657
0	0	44	1	0.998643
0	0	44	2	0.990556
0	0	45	1	0.993551
0	0	45	2	0.674626
0	0	46	2	0.999606
0	0	46	3	0.99423
0	0	47	1	0.999646
0	0	47	2	0.998944
0	0	47	3	0.998924
0	0	48	1	0.99623
0	0	48	2	0.967207
0	0	48	3	0.819643
0	0	49	1	0.993925
0	0	49	2	0.967447
0	0	49	3	0.553695
0	0	51	3	0.991317
0	0	53	1	0.934446
0	0	55	2	0.961405
0	0	57	1	0.999113
0	0	58	2	0.995705
0	0	59	1	0.995272
0	0	59	2	0.994774
0	0	59	3	0.986915
0	0	60	1	0.99456
0	0	60	2	0.978248
0	0	61	1	0.997781
0	0	61	2	0.99754
0	0	61	3	0.84733
0	0	62	1	0.998115
0	0	63	1	0.997972
0	0	65	1	0.999606
0	0	65	2	0.974111
0	0	65	3	0.552386
0	0	66	1	0.994181
0	0	67	1	0.966929
0	0	68	2	0.851663
0	0	69	1	0.850282
0	0	70	1	0.992104
0	0	71	1	0.969521
0	0	71	2	0.966244
0	0	72	3	0.953113
0	0	74	3	0.999023
0	0	75	1	0.999364
0	0	75	2	0.955804
0	0	75	3	0.827606
0	0	76	2	0.999474
0	0	76	3	0.977572
0	0	77	1	0.994274
0	0	77	2	0.993813
0	0	77	3	0.934323
0	0	78	1	0.998115
0	0	78	2	0.986884
0	0	78	3	0.771829
0	0	79	1	0.592191
0	0	80	1	0.998306
0	0	80	2	0.997517
0	0	81	1	0.99787
0	0	81	2	0.990613
0	0	82	1	0.994943
0	0	82	2	0.986783
0	0	82	3	0.969332
0	0	83	1	0.990119
0	0	84	2	0.739789
0	0	85	1	0.999252
0	0	86	1	0.99503
0	0	86	2	0.958538
0	0	86	3	0.553727
0	0	92	2	0.611979
0	0	93	1	0.997686
0	0	94	1	0.992805
0	0	95	2	0.960336
0	0	96	2	0.999072
0	0	97	1	0.925553
0	0	97	2	0.892598
0	0	97	3	0.81149
0	0	99	1	0.999569
0	0	99	2	0.599627
0	0	101	3	0.9995
0	0	102	3	0.995983
0	0	103	1	0.9984
0	0	103	2	0.752239
0	0	104	1	0.998558
0	0	104	2	0.952518
0	0	105	2	0.999759
0	0	105	3	0.951364
0	0	106	3	0.693163
0	0	107	2	0.987745
0	0	107	3	0.888411
0	0	109	1	0.991845
0	0	110	1	0.995256
0	0	110	2	0.975192
0	0	110	3	0.810157
0	0	111	1	0.802499
0	0	111	2	0.64524
0	0	112	1	0.99947
0	0	113	1	0.964561
0	0	113	2	0.717693
0	0	113	3	0.500159
0	0	116	1	0.998678
0	0	116	2	0.99026
0	0	117	2	0.998927
0	0	118	1	0.995633
0	0	118	2	0.989417
0	0	118	3	0.918934
0	0	119	1	0.997328
0	0	121	1	0.995221
0	0	121	2	0.987538
0	0	122	2	0.998381
0	0	123	2	0.980398
0	0	126	1	0.973744
0	0	126	2	0.914939
0	0	127	2	0.97811
0	0	127	3	0.976351
0	0	128	1	0.839082
0	0	129	1	0.96625
0	0	129	2	0.808945
0	0	131	1	0.990421
0	0	131	2	0.96499
0	0	131	3	0.887993
0	0	132	1	0.99034
0	0	133	1	0.99635
0	0	133	2	0.99536
0	0	133	3	0.983919
0	0	134	2	0.99974
0	0	135	1	0.998768
0	0	135	2	0.994557
0	0	136	1	0.973731
0	0	136	2	0.642673
0	0	137	2	0.997751
0	0	137	3	0.820789
0	0	139	1	0.998656
0	0	139	2	0.981133
0	0	140	3	0.97068
0	0	142	2	0.552778
0	0	144	1	0.803412
0	0	145	2	0.953156
0	0	146	1	0.991081
0	0	146	2	0.958063
0	0	146	3	0.505049
0	0	147	2	0.594737
0	0	150	1	0.999309
0	0	152	1	0.980367
0	0	153	2	0.999707
0	0	154	1	0.99396
0	0	154	2	0.977299
0	0	154	3	0.775329
0	0	155	1	0.994809
0	0	155	2	0.959034
0	0	155	3	0.629246
0	0	157	1	0.891896
0	0	157	2	0.86149
0	0	158	1	0.937719
0	0	158	2	0.86455
0	0	158	3	0.531753
0	0	159	1	0.996181
0	0	160	2	0.654363
0	0	160	3	0.537092
0	0	161	1	0.999701
0	0	162	1	0.999447
0	0	162	2	0.970429
0	0	163	1	0.994501
0	0	163	2	0.969874
0	0	163	3	0.872855
0	0	164	1	0.996885
0	0	164	2	0.981869
0	0	165	2	0.999088
0	0	166	2	0.866951
0	0	167	2	0.997126
0	0	167	3	0.992216
0	0	169	1	0.998731
0	0	169	2	0.994197
0	0	169	3	0.940129
0	0	170	1	0.999354
0	0	171	3	0.598922
0	0	172	3	0.999425
0	0	173	1	0.98752
0	0	173	2	0.685455
0	0	175	1	0.98984
0	0	176	2	0.992641
0	0	176	3	0.988671
0	0	177	2	0.999129
0	0	177	3	0.902033
0	0	178	1	0.578659
0	0	179	1	0.999477
0	0	179	2	0.912359
0	0	180	1	0.992155
0	0	180	2	0.911834
0	0	181	1	0.99852
0	0	181	2	0.995405
0	0	181	3	0.989951
0	0	183	1	0.995728
0	0	183	2	0.990542
0	0	185	1	0.989202
0	0	185	2	0.943918
0	0	186	1	0.984534
0	0	189	1	0.991084
0	0	189	2	0.964691
0	0	190	1	0.996561
0	0	190	2	0.726938
0	0	190	3	0.693967
0	0	192	1	0.997933
0	0	193	1	0.889472
0	0	196	2	0.998521
0	0	196	3	0.963764
0	0	197	2	0.937638
0	0	197	3	0.915018
0	0	198	1	0.98947
0	0	199	2	0.961945
1	0	0	2	0.784629
1	0	1	2	0.00464342
1	0	1	3	0.227087
1	0	2	1	0.1186
1	0	2	2	0.0100695
1	0	3	1	0.0170246
1	0	3	2	0.832768
1	0	4	1	0.0434245
1	0	5	1	0.0241441
1	0	6	1	0.233189
1	0	7	1	0.0916937
1	0	7	2	0.236374
1	0	8	2	0.647128
1	0	9	1	0.00396926
1	0	9	2	0.00433376
1	0	9	3	0.0825685
1	0	10	2	0.258837
1	0	10	3	0.00604239
1	0	11	1	0.847683
1	0	11	2	0.964084
1	0	11	3	0.168751
1	0	12	1	0.995975
1	0	12	2	0.147364
1	0	12	3	0.64193
1	0	13	1	0.997105
1	0	13	2	0.98053
1	0	13	3	0.792092
1	0	15	1	0.889611
1	0	16	1	0.553756
1	0	17	1	0.768793
1	0	17	2	0.0616357
1	0	18	1	0.708341
1	0	18	2	0.876153
1	0	18	3	0.965967
1	0	19	1	0.2517
1	0	20	1	0.9785
1	0	20	2	0.871785
1	0	21	1	0.160847
1	0	21	2	0.360241
1	0	21	3	0.142515
1	0	22	1	0.033619
1	0	26	2	0.714258
1	0	27	1	0.913438
1	0	27	2	0.955814
1	0	28	1	0.233632
1	0	28	2	0.542609
1	0	28	3	0.635529
1	0	32	1	0.0362054
1	0	35	2	0.0638195
1	0	38	1	0.674031
1	0	39	1	0.335168
1	0	39	2	0.679235
1	0	40	1	0.907306
1	0	40	2	0.863901
1	0	42	1	0.78293
1	0	42	2	0.98786
1	0	42	3	0.383365
1	0	43	1	0.0812112
1	0	43	2	0.448274
1	0	44	1	0.997744
1	0	44	2	0.548029
1	0	45	1	0.95557
1	0	45	2	0.0520518
1	0	46	1	0.968248
1	0	46	2	0.00710634
1	0	46	3	0.897689
1	0	47	1	0.993101
1	0	47	2	0.995255
1	0	47	3	0.985261
1	0	57	1	0.231639
1	0	58	1	0.00550775
1	0	58	2	0.394093
1	0	59	1	0.866563
1	0	59	2	0.697265
1	0	59	3	0.25749
1	0	60	1	0.353686
1	0	60	2	0.0454064
1	0	61	1	0.97257
1	0	61	2	0.991657
1	0	61	3	0.76217
1	0	62	1	0.580541
1	0	63	1	0.987476
1	0	65	1	0.0295859
1	0	65	2	0.755772
1	0	65	3	0.061086
1	0	66	1	0.0908262
1	0	67	1	0.0585422
1	0	68	2	0.661204
1	0	69	1	0.19185
1	0	70	1	0.140944
1	0	71	2	0.490121
1	0	72	2	0.221292
1	0	72	3	0.00731933
1	0	74	3	0.0301519
1	0	75	2	0.0812568
1	0	75	3	0.065087
1	0	76	3	0.374342
1	0	77	3	0.989563
1	0	78	3	0.216066
1	0	80	1	0.722663
1	0	80	2	0.289212
1	0	81	1	0.826627
1	0	81	2	0.139365
1	0	82	1	0.0500508
1	0	82	2	0.881659
1	0	82	3	0.472585
1	0	83	1	0.435148
1	0	84	2	0.232139
1	0	85	1	0.976997
1	0	86	1	0.731624
1	0	86	2	0.519359
1	0	86	3	0.0241096
1	0	88	1	0.00719279
1	0	88	2	0.00269047
1	0	89	1	0.410066
1	0	92	2	0.133985
1	0	93	1	0.37535
1	0	94	1	0.607489
1	0	95	1	0.0312879
1	0	95	2	0.0155589
1	0	96	1	0.904104
1	0	96	2	0.28018
1	0	97	2	0.641972
1	0	97	3	0.059321
1	0	98	1	0.333877
1	0	99	1	0.801621
1	0	99	2	0.75418
1	0	101	1	0.0226102
1	0	101	2	0.0481782
1	0	101	3	0.949956
1	0	102	1	0.0082334
1	0	102	2	0.732287
1	0	102	3	0.774328
1	0	103	1	0.438971
1	0	103	2	0.220634
1	0	104	1	0.306293
1	0	104	2	0.179067
1	0	105	1	0.432107
1	0	105	2	0.293807
1	0	105	3	0.404413
1	0	106	1	0.0529464
1	0	106	2	0.0764193
1	0	106	3	0.128903
1	0	107	1	0.960121
1	0	107	2	0.0231332
1	0	107	3	0.193609
1	0	109	1	0.752611
1	0	110	1	0.673154
1	0	110	2	0.0462528
1	0	110	3	0.327246
1	0	111	2	0.00767812
1	0	112	1	0.990675
1	0	113	1	0.130234
1	0	113	2	0.486675
1	0	113	3	0.218162
1	0	114	2	0.292607
1	0	115	2	0.251293
1	0	115	3	0.267007
1	0	116	2	0.0785973
1	0	118	3	0.304101
1	0	119	1	0.644431
1	0	121	2	0.416645
1	0	122	2	0.774976
1	0	123	2	0.30602
1	0	126	1	0.349995
1	0	126	2	0.0602054
1	0	127	1	0.029199
1	0	127	2	0.576434
1	0	127	3	0.0449084
1	0	128	1	0.460511
1	0	129	1	0.817223
1	0	129	2	0.667671
1	0	131	1	0.02862
1	0	131	2	0.61785
1	0	131	3	0.0291608
1	0	132	1	0.841055
1	0	133	1	0.880662
1	0	133	2	0.0764517
1	0	133	3	0.0811383
1	0	134	2	0.984553
1	0	135	1	0.462784
1	0	135	2	0.225993
1	0	136	1	0.329478
1	0	136	2	0.123652
1	0	137	1	0.0614118
1	0	137	2	0.0930234
1	0	137	3	0.750034
1	0	138	1	0.158071
1	0	139	1	0.971309
1	0	139	2	0.240466
1	0	140	1	0.0437394
1	0	140	2	0.465054
1	0	140	3	0.0265136
1	0	142	2	0.918424
1	0	145	1	0.488672
1	0	145	2	0.0485214
1	0	146	2	0.389653
1	0	146	3	0.193836
1	0	147	1	0.484625
1	0	147	2	0.368019
1	0	148	1	0.0364837
1	0	150	1	0.369272
1	0	152	1	0.390114
1	0	153	2	0.545698
1	0	154	2	0.00123074
1	0	154	3	0.147374
1	0	155	2	0.0124588
1	0	155	3	0.00044952
1	0	157	1	0.107115
1	0	157	2	0.00207358
1	0	158	2	0.0159848
1	0	158	3	0.120596
1	0	159	1	0.977497
1	0	160	2	0.0199443
1	0	160	3	0.182256
1	0	161	1	0.742917
1	0	162	1	0.554197
1	0	162	2	0.206644
1	0	163	2	0.226392
1	0	163	3	0.0108426
1	0	164	1	0.428082
1	0	164	2	0.674161
1	0	166	1	0.504541
1	0	166	2	0.00481873
1	0	167	2	0.649371
1	0	167	3	0.140799
1	0	169	1	0.0087976
1	0	169	2	0.244518
1	0	169	3	0.0436102
1	0	170	1	0.0955715
1	0	171	2	0.0124389
1	0	171	3	0.00370174
1	0	172	3	0.854644
1	0	173	2	0.0145123
1	0	176	2	0.0188925
1	0	176	3	0.969332
1	0	177	2	0.399807
1	0	177	3	0.962624
1	0	178	1	0.0655075
1	0	179	2	0.830814
1	0	180	1	0.0845687
1	0	180	2	0.853257
1	0	181	1	0.377678
1	0	181	2	0.0223728
1	0	181	3	0.938905
1	0	183	2	0.481422
1	0	185	2	0.154443
1	0	186	1	0.017672
1	0	188	2	0.0671662
1	0	189	1	0.533247
1	0	189	2	0.631521
1	0	190	2	0.0292233
1	0	190	3	0.3296
1	0	196	2	0.0568446
1	0	196	3	0.983435
1	0	198	1	0.105355
2	0	0	2	0.902975
2	0	1	3	0.977818
2	0	2	1	0.993613
2	0	2	2	0.965892
2	0	3	1	0.999437
2	0	3	2	0.98833
2	0	6	1	0.921878
2	0	7	2	0.964777
2	0	8	2	0.99709
2	0	9	1	0.99702
2	0	9	2	0.987082
2	0	9	3	0.826834
2	0	11	1	0.999085
2	0	11	2	0.997597
2	0	11	3	0.934899
2	0	12	1	0.999041
2	0	12	2	0.991574
2	0	12	3	0.968241
2	0	13	1	0.998319
2	0	13	2	0.997418
2	0	13	3	0.926862
2	0	15	1	0.953289
2	0	16	1	0.997924
2	0	17	1	0.990712
2	0	17	2	0.937112
2	0	18	1	0.998027
2	0	18	2	0.988221
2	0	18	3	0.970281
2	0	19	1	0.996548
2	0	20	1	0.917473
2	0	20	2	0.880582
2	0	21	1	0.996797
2	0	21	2	0.994671
2	0	21	3	0.946454
2	0	26	2	0.952445
2	0	27	1	0.999007
2	0	27	2	0.951229
2	0	28	1	0.893553
2	0	28	2	0.879234
2	0	28	3	0.857263
2	0	32	1	0.981884
2	0	35	2	0.901138
2	0	38	1	0.997413
2	0	39	1	0.996053
2	0	39	2	0.994154
2	0	40	1	0.99969
2	0	40	2	0.954415
2	0	42	1	0.998973
2	0	42	2	0.99401
2	0	42	3	0.882129
2	0	43	2	0.998657
2	0	44	1	0.998643
2	0	44	2	0.990556
2	0	45	1	0.993551
2	0	45	2	0.674626
2	0	46	2	0.999606
2	0	46	3	0.99423
2	0	47	1	0.999646
2	0	47	2	0.998944
2	0	47	3	0.998924
2	0	57	1	0.999113
2	0	58	2	0.995705
2	0	59	1	0.995272
2	0	59	2	0.994774
2	0	59	3	0.986915
2	0	60	1	0.99456
2	0	60	2	0.978248
2	0	61	1	0.997781
2	0	61	2	0.99754
2	0	61	3	0.84733
2	0	62	1	0.998115
2	0	63	1	0.997972
2	0	65	1	0.999606
2	0	65	2	0.974111
2	0	65	3	0.552386
2	0	66	1	0.994181
2	0	67	1	0.966929
2	0	69	1	0.850282
2	0	70	1	0.992104
2	0	71	2	0.969521
2	0	72	3	0.953113
2	0	74	3	0.999023
2	0	75	2	0.955804
2	0	75	3	0.827606
2	0	76	3	0.999474
2	0	77	3	0.993813
2	0	78	3	0.771829
2	0	80	1	0.998306
2	0	80	2	0.997517
2	0	81	1	0.99787
2	0	81	2	0.990613
2	0	82	1	0.994943
2	0	82	2	0.986783
2	0	82	3	0.969332
2	0	83	1	0.990119
2	0	85	1	0.999252
2	0	86	1	0.99503
2	0	86	2	0.958538
2	0	86	3	0.553727
2	0	92	2	0.611979
2	0	93	1	0.997686
2	0	94	1	0.992805
2	0	95	2	0.960336
2	0	96	2	0.999072
2	0	97	2	0.925553
2	0	97	3	0.892598
2	0	99	1	0.999569
2	0	99	2	0.599627
2	0	101	3	0.9995
2	0	102	3	0.995983
2	0	103	1	0.9984
2	0	103	2	0.752239
2	0	104	1	0.998558
2	0	104	2	0.952518
2	0	105	2	0.999759
2	0	105	3	0.951364
2	0	106	3	0.693163
2	0	107	2	0.987745
2	0	107	3	0.888411
2	0	109	1	0.991845
2	0	110	1	0.995256
2	0	110	2	0.975192
2	0	110	3	0.810157
2	0	111	2	0.802499
2	0	112	1	0.99947
2	0	113	1	0.964561
2	0	113	2	0.717693
2	0	113	3	0.500159
2	0	116	2	0.99026
2	0	118	3	0.989417
2	0	119	1	0.997328
2	0	121	2	0.987538
2	0	122	2	0.998381
2	0	123	2	0.980398
2	0	126	1	0.973744
2	0	126	2	0.914939
2	0	127	2	0.97811
2	0	127	3	0.976351
2	0	128	1	0.839082
2	0	129	1	0.96625
2	0	129	2	0.808945
2	0	131	1	0.990421
2	0	131	2	0.96499
2	0	131	3	0.887993
2	0	132	1	0.99034
2	0	133	1	0.99635
2	0	133	2	0.99536
2	0	133	3	0.983919
2	0	134	2	0.99974
2	0	135	1	0.998768
2	0	135	2	0.994557
2	0	136	1	0.973731
2	0	136	2	0.642673
2	0	137	2	0.997751
2	0	137	3	0.820789
2	0	139	1	0.998656
2	0	139	2	0.981133
2	0	140	3	0.97068
2	0	142	2	0.552778
2	0	145	2	0.953156
2	0	146	2	0.958063
2	0	146	3	0.505049
2	0	147	2	0.594737
2	0	150	1	0.999309
2	0	152	1	0.980367
2	0	153	2	0.999707
2	0	154	2	0.99396
2	0	154	3	0.977299
2	0	155	2	0.994809
2	0	155	3	0.629246
2	0	157	1	0.891896
2	0	157	2	0.86149
2	0	158	2	0.937719
2	0	158	3	0.86455
2	0	159	1	0.996181
2	0	160	3	0.537092
2	0	161	1	0.999701
2	0	162	1	0.999447
2	0	162	2	0.970429
2	0	163	2	0.994501
2	0	163	3	0.969874
2	0	164	1	0.996885
2	0	164	2	0.981869
2	0	166	2	0.866951
2	0	167	2	0.997126
2	0	167	3	0.992216
2	0	169	1	0.998731
2	0	169	2	0.994197
2	0	169	3	0.940129
2	0	170	1	0.999354
2	0	171	3	0.598922
2	0	172	3	0.999425
2	0	173	2	0.98752
2	0	176	2	0.992641
2	0	176	3	0.988671
2	0	177	2	0.999129
2	0	177	3	0.902033
2	0	178	1	0.578659
2	0	179	2	0.999477
2	0	180	1	0.992155
2	0	180	2	0.911834
2	0	181	1	0.99852
2	0	181	2	0.995405
2	0	181	3	0.989951
2	0	183	2	0.995728
2	0	185	2	0.943918
2	0	186	1	0.984534
2	0	189	1	0.991084
2	0	189	2	0.964691
2	0	190	2	0.996561
2	0	190	3	0.726938
2	0	196	3	0.998521
2	0	198	1	0.98947
3	0	0	2	60
3	0	1	3	40
3	0	2	2	100
3	0	3	2	90
3	0	6	1	100
3	0	7	2	40
3	0	8	2	90
3	0	9	2	80
3	0	9	3	80
3	0	11	2	100
3	0	11	3	90
3	0	12	2	100
3	0	12	3	90
3	0	13	1	100
3	0	13	2	100
3	0	13	3	50
3	0	15	1	90
3	0	16	1	100
3	0	17	2	100
3	0	18	1	100
3	0	18	2	100
3	0	18	3	90
3	0	19	1	80
3	0	20	1	90
3	0	20	2	40
3	0	21	1	90
3	0	21	2	80
3	0	21	3	60
3	0	24	1	100
3	0	25	1	100
3	0	26	1	80
3	0	26	2	40
3	0	27	1	100
3	0	27	2	100
3	0	28	1	80
3	0	28	2	70
3	0	28	3	80
3	0	33	2	80
3	0	34	1	20
3	0	35	2	100
3	0	36	2	90
3	0	37	2	80
3	0	38	1	100
3	0	39	1	100
3	0	39	2	80
3	0	40	1	100
3	0	40	2	90
3	0	42	2	100
3	0	42	3	60
3	0	43	2	100
3	0	44	1	100
3	0	44	2	90
3	0	45	2	100
3	0	46	2	100
3	0	46	3	90
3	0	47	1	100
3	0	47	2	100
3	0	47	3	100
3	0	48	2	40
3	0	48	3	40
3	0	49	2	80
3	0	49	3	100
3	0	51	2	80
3	0	51	3	70
3	0	55	1	90
3	0	55	2	80
3	0	56	2	70
3	0	57	1	100
3	0	58	2	100
3	0	59	1	95
3	0	59	2	95
3	0	59	3	100
3	0	60	2	30
3	0	61	1	90
3	0	61	2	100
3	0	61	3	90
3	0	62	1	100
3	0	63	1	90
3	0	65	2	100
3	0	65	3	80
3	0	66	1	80
3	0	68	2	50
3	0	69	1	20
3	0	70	1	100
3	0	71	1	100
3	0	71	2	90
3	0	72	3	50
3	0	74	2	100
3	0	74	3	100
3	0	75	1	100
3	0	75	2	100
3	0	75	3	50
3	0	76	1	100
3	0	76	2	90
3	0	76	3	80
3	0	77	1	100
3	0	77	2	60
3	0	77	3	50
3	0	78	2	100
3	0	78	3	100
3	0	79	1	60
3	0	80	1	100
3	0	80	2	90
3	0	81	1	90
3	0	81	2	90
3	0	82	1	90
3	0	82	2	80
3	0	82	3	95
3	0	83	1	100
3	0	85	1	100
3	0	86	1	100
3	0	86	2	90
3	0	86	3	60
3	0	92	2	90
3	0	93	1	100
3	0	94	1	60
3	0	95	2	60
3	0	96	1	100
3	0	96	2	95
3	0	97	2	50
3	0	97	3	50
3	0	99	1	100
3	0	99	2	40
3	0	101	3	100
3	0	102	2	70
3	0	102	3	40
3	0	103	2	100
3	0	104	2	100
3	0	105	1	100
3	0	105	2	60
3	0	105	3	50
3	0	107	2	90
3	0	107	3	100
3	0	109	1	80
3	0	110	1	90
3	0	110	2	90
3	0	110	3	90
3	0	111	1	80
3	0	111	2	70
3	0	112	1	100
3	0	113	2	30
3	0	113	3	40
3	0	114	2	70
3	0	115	3	60
3	0	116	1	95
3	0	116	2	100
3	0	117	1	100
3	0	117	2	100
3	0	118	1	90
3	0	118	2	70
3	0	118	3	90
3	0	119	1	90
3	0	121	1	100
3	0	121	2	90
3	0	122	2	90
3	0	124	3	90
3	0	126	1	70
3	0	126	2	60
3	0	127	2	100
3	0	127	3	40
3	0	128	1	90
3	0	129	1	90
3	0	129	2	90
3	0	131	2	90
3	0	131	3	80
3	0	132	1	100
3	0	133	2	60
3	0	133	3	50
3	0	134	1	100
3	0	134	2	90
3	0	135	1	95
3	0	135	2	100
3	0	136	1	90
3	0	136	2	50
3	0	137	3	90
3	0	138	1	20
3	0	139	1	100
3	0	139	2	100
3	0	140	2	90
3	0	140	3	70
3	0	146	3	80
3	0	147	1	90
3	0	147	2	100
3	0	150	1	100
3	0	152	1	100
3	0	153	2	100
3	0	154	1	90
3	0	154	2	80
3	0	154	3	90
3	0	155	3	90
3	0	157	1	80
3	0	157	2	70
3	0	158	1	90
3	0	158	2	60
3	0	158	3	30
3	0	159	1	100
3	0	161	1	100
3	0	162	1	100
3	0	162	2	60
3	0	163	2	100
3	0	163	3	100
3	0	164	1	100
3	0	164	2	100
3	0	165	1	90
3	0	165	2	70
3	0	166	2	30
3	0	167	2	100
3	0	167	3	100
3	0	169	1	100
3	0	169	2	100
3	0	169	3	90
3	0	170	1	100
3	0	172	2	100
3	0	172	3	90
3	0	175	1	40
3	0	176	3	95
3	0	177	2	100
3	0	177	3	90
3	0	179	2	100
3	0	180	1	100
3	0	180	2	100
3	0	181	2	95
3	0	181	3	60
3	0	183	1	100
3	0	183	2	100
3	0	185	1	90
3	0	185	2	80
3	0	186	1	70
3	0	187	2	50
3	0	188	2	40
3	0	189	1	100
3	0	189	2	90
3	0	190	3	100
3	0	192	1	100
3	0	193	1	90
3	0	195	2	60
3	0	195	3	70
3	0	196	1	100
3	0	196	2	80
3	0	196	3	50
3	0	197	2	70
3	0	197	3	60
3	0	198	1	90
3	0	199	2	30
4	0	0	2	90
4	0	1	2	100
4	0	1	3	90
4	0	2	2	100
4	0	3	2	100
4	0	6	1	100
4	0	7	2	30
4	0	8	2	90
4	0	9	2	90
4	0	9	3	100
4	0	10	3	80
4	0	11	2	100
4	0	11	3	100
4	0	12	2	100
4	0	12	3	100
4	0	13	1	100
4	0	13	2	100
4	0	13	3	80
4	0	15	1	100
4	0	16	1	10
4	0	17	2	100
4	0	18	1	100
4	0	18	2	100
4	0	18	3	100
4	0	19	1	100
4	0	20	1	100
4	0	20	2	50
4	0	21	2	100
4	0	21	3	100
4	0	24	1	100
4	0	25	1	100
4	0	26	1	70
4	0	26	2	70
4	0	27	1	100
4	0	27	2	100
4	0	28	1	100
4	0	28	2	100
4	0	28	3	100
4	0	31	3	90
4	0	32	1	10
4	0	33	2	100
4	0	34	1	45
4	0	35	2	100
4	0	36	1	100
4	0	36	2	85
4	0	37	2	45
4	0	38	1	100
4	0	39	1	100
4	0	39	2	80
4	0	40	1	100
4	0	40	2	100
4	0	42	1	100
4	0	42	2	95
4	0	42	3	65
4	0	43	1	100
4	0	43	2	50
4	0	44	1	100
4	0	44	2	100
4	0	45	2	10
4	0	46	2	100
4	0	46	3	100
4	0	47	1	100
4	0	47	2	100
4	0	47	3	100
4	0	48	2	100
4	0	48	3	100
4	0	49	2	100
4	0	49	3	95
4	0	51	2	100
4	0	51	3	100
4	0	52	1	90
4	0	53	1	100
4	0	55	1	80
4	0	55	2	100
4	0	56	2	100
4	0	57	1	100
4	0	58	1	100
4	0	58	2	15
4	0	59	1	100
4	0	59	2	100
4	0	59	3	100
4	0	60	1	100
4	0	60	2	100
4	0	61	1	100
4	0	61	2	100
4	0	61	3	100
4	0	62	1	100
4	0	63	1	100
4	0	65	1	100
4	0	65	2	95
4	0	65	3	50
4	0	66	1	10
4	0	68	2	90
4	0	69	1	95
4	0	70	1	100
4	0	71	1	100
4	0	71	2	100
4	0	72	2	100
4	0	72	3	100
4	0	74	2	100
4	0	74	3	100
4	0	75	1	100
4	0	75	2	100
4	0	75	3	100
4	0	76	1	100
4	0	76	2	100
4	0	76	3	100
4	0	77	1	10
4	0	77	2	10
4	0	77	3	100
4	0	78	1	100
4	0	78	2	100
4	0	78	3	80
4	0	79	1	90
4	0	80	1	100
4	0	80	2	100
4	0	81	1	100
4	0	81	2	80
4	0	82	1	100
4	0	82	2	100
4	0	82	3	100
4	0	83	1	100
4	0	84	2	5
4	0	85	1	100
4	0	86	1	100
4	0	86	2	100
4	0	86	3	100
4	0	89	1	100
4	0	92	2	100
4	0	93	1	100
4	0	94	1	100
4	0	95	2	90
4	0	96	1	100
4	0	96	2	100
4	0	97	2	95
4	0	97	3	35
4	0	98	1	50
4	0	99	1	100
4	0	99	2	95
4	0	101	3	100
4	0	102	2	100
4	0	102	3	40
4	0	103	2	100
4	0	104	1	100
4	0	104	2	85
4	0	105	1	100
4	0	105	2	100
4	0	105	3	100
4	0	106	2	20
4	0	106	3	20
4	0	107	2	100
4	0	107	3	100
4	0	109	1	10
4	0	110	1	100
4	0	110	2	100
4	0	110	3	100
4	0	111	1	80
4	0	111	2	90
4	0	112	1	100
4	0	113	2	95
4	0	113	3	95
4	0	114	2	100
4	0	115	3	60
4	0	116	1	100
4	0	116	2	100
4	0	117	1	100
4	0	117	2	100
4	0	118	1	100
4	0	118	2	100
4	0	118	3	100
4	0	119	1	100
4	0	121	1	100
4	0	121	2	100
4	0	122	2	100
4	0	123	1	100
4	0	123	2	15
4	0	124	3	60
4	0	126	1	100
4	0	126	2	100
4	0	127	2	60
4	0	127	3	100
4	0	128	1	85
4	0	129	2	100
4	0	130	1	60
4	0	131	2	100
4	0	131	3	95
4	0	132	1	100
4	0	133	2	100
4	0	133	3	10
4	0	134	1	100
4	0	134	2	90
4	0	135	1	100
4	0	135	2	100
4	0	136	1	100
4	0	136	2	100
4	0	137	2	100
4	0	137	3	30
4	0	138	1	100
4	0	139	1	100
4	0	139	2	100
4	0	140	2	100
4	0	140	3	85
4	0	142	1	15
4	0	142	2	20
4	0	145	2	15
4	0	146	2	90
4	0	146	3	90
4	0	147	1	90
4	0	147	2	100
4	0	150	1	100
4	0	152	1	80
4	0	153	2	100
4	0	154	1	100
4	0	154	2	100
4	0	154	3	100
4	0	155	2	95
4	0	155	3	85
4	0	156	1	40
4	0	157	1	100
4	0	157	2	95
4	0	158	2	100
4	0	158	3	85
4	0	159	1	100
4	0	160	3	80
4	0	161	1	10
4	0	162	1	100
4	0	162	2	60
4	0	163	2	90
4	0	163	3	100
4	0	164	1	100
4	0	164	2	100
4	0	165	1	100
4	0	165	2	100
4	0	166	2	90
4	0	167	2	100
4	0	167	3	100
4	0	169	1	100
4	0	169	2	100
4	0	169	3	85
4	0	170	1	100
4	0	172	2	100
4	0	172	3	30
4	0	173	2	60
4	0	175	1	100
4	0	176	3	100
4	0	177	2	10
4	0	177	3	75
4	0	178	1	95
4	0	179	2	100
4	0	180	1	100
4	0	180	2	10
4	0	181	1	100
4	0	181	2	100
4	0	181	3	25
4	0	183	1	100
4	0	183	2	100
4	0	184	1	25
4	0	185	2	100
4	0	186	1	80
4	0	187	2	75
4	0	188	1	90
4	0	188	2	90
4	0	189	1	100
4	0	189	2	100
4	0	190	3	100
4	0	192	1	100
4	0	193	1	100
4	0	195	2	100
4	0	195	3	30
4	0	196	1	100
4	0	196	2	100
4	0	196	3	80
4	0	197	1	100
4	0	197	2	65
4	0	197	3	90
4	0	198	1	100
4	0	199	2	90
4	0	200	2	90
5	0	0	2	70
5	0	1	3	50
5	0	2	2	40
5	0	3	2	80
5	0	6	1	80
5	0	8	2	60
5	0	9	3	75
5	0	10	3	45
5	0	11	2	100
5	0	11	3	95
5	0	12	2	80
5	0	12	3	90
5	0	13	1	90
5	0	13	2	90
5	0	13	3	25
5	0	15	1	75
5	0	16	1	80
5	0	17	2	100
5	0	18	1	80
5	0	18	2	50
5	0	18	3	60
5	0	19	1	85
5	0	20	1	85
5	0	20	2	90
5	0	21	1	25
5	0	21	2	80
5	0	21	3	45
5	0	24	1	100
5	0	25	1	100
5	0	26	1	20
5	0	26	2	50
5	0	27	1	95
5	0	27	2	80
5	0	28	1	80
5	0	28	2	85
5	0	28	3	95
5	0	33	2	90
5	0	35	2	90
5	0	36	2	75
5	0	38	1	75
5	0	39	1	75
5	0	39	2	65
5	0	40	1	95
5	0	40	2	70
5	0	42	3	95
5	0	43	2	95
5	0	44	2	90
5	0	45	2	90
5	0	46	2	90
5	0	46	3	80
5	0	47	1	95
5	0	47	2	95
5	0	47	3	95
5	0	48	3	5
5	0	49	2	65
5	0	49	3	80
5	0	51	3	85
5	0	53	1	90
5	0	55	2	65
5	0	56	2	50
5	0	57	1	85
5	0	58	2	95
5	0	59	1	85
5	0	59	2	80
5	0	59	3	70
5	0	60	1	100
5	0	60	2	60
5	0	61	1	100
5	0	61	2	100
5	0	61	3	90
5	0	62	1	85
5	0	63	1	80
5	0	65	3	85
5	0	70	1	85
5	0	71	1	80
5	0	71	2	75
5	0	72	3	40
5	0	74	2	90
5	0	74	3	85
5	0	75	2	45
5	0	75	3	85
5	0	76	1	75
5	0	76	2	65
5	0	76	3	40
5	0	77	1	90
5	0	77	2	80
5	0	77	3	60
5	0	78	2	95
5	0	78	3	95
5	0	79	1	5
5	0	80	1	70
5	0	80	2	65
5	0	81	2	80
5	0	82	2	65
5	0	82	3	45
5	0	83	1	80
5	0	85	1	90
5	0	86	1	85
5	0	86	2	75
5	0	86	3	25
5	0	89	1	5
5	0	92	2	90
5	0	93	1	70
5	0	94	1	65
5	0	96	1	85
5	0	96	2	70
5	0	97	3	65
5	0	99	1	90
5	0	99	2	80
5	0	101	3	95
5	0	103	2	95
5	0	104	1	85
5	0	104	2	40
5	0	105	3	90
5	0	107	2	65
5	0	107	3	70
5	0	109	1	80
5	0	110	1	80
5	0	110	2	75
5	0	110	3	80
5	0	111	2	45
5	0	112	1	100
5	0	113	3	85
5	0	116	1	75
5	0	116	2	85
5	0	117	1	75
5	0	117	2	30
5	0	118	1	70
5	0	118	2	80
5	0	118	3	45
5	0	119	1	95
5	0	121	1	80
5	0	121	2	95
5	0	122	2	80
5	0	124	3	70
5	0	126	1	85
5	0	126	2	90
5	0	127	2	90
5	0	127	3	75
5	0	131	3	50
5	0	132	1	80
5	0	133	2	90
5	0	133	3	70
5	0	134	2	90
5	0	135	1	85
5	0	135	2	65
5	0	136	1	70
5	0	136	2	50
5	0	137	3	55
5	0	138	1	40
5	0	139	1	95
5	0	139	2	90
5	0	140	3	70
5	0	145	2	25
5	0	146	3	85
5	0	147	1	70
5	0	147	2	6
5	0	150	1	85
5	0	152	1	75
5	0	153	2	90
5	0	154	2	80
5	0	154	3	75
5	0	155	3	60
5	0	157	1	85
5	0	157	2	55
5	0	158	3	80
5	0	159	1	95
5	0	160	3	40
5	0	161	1	90
5	0	162	1	90
5	0	162	2	40
5	0	163	2	65
5	0	163	3	70
5	0	164	1	85
5	0	164	2	75
5	0	165	1	75
5	0	165	2	55
5	0	166	2	65
5	0	167	2	95
5	0	167	3	95
5	0	169	1	85
5	0	169	2	90
5	0	169	3	85
5	0	170	1	85
5	0	172	3	85
5	0	176	3	75
5	0	177	2	90
5	0	177	3	60
5	0	178	1	50
5	0	179	2	80
5	0	180	1	65
5	0	180	2	50
5	0	181	2	85
5	0	181	3	80
5	0	183	1	5
5	0	183	2	85
5	0	185	2	50
5	0	189	1	55
5	0	189	2	55
5	0	190	3	75
5	0	192	1	100
5	0	193	1	75
5	0	196	2	95
5	0	196	3	65
5	0	197	2	85
5	0	197	3	60
5	0	198	1	80
6	0	0	2	60
6	0	1	3	85
6	0	2	2	50
6	0	3	2	1
6	0	6	1	60
6	0	7	2	60
6	0	9	3	95
6	0	10	2	75
6	0	10	3	65
6	0	11	2	100
6	0	11	3	55
6	0	12	2	100
6	0	12	3	95
6	0	13	3	50
6	0	16	1	20
6	0	17	2	80
6	0	18	2	85
6	0	18	3	99
6	0	19	1	75
6	0	20	2	20
6	0	21	1	99
6	0	21	2	99
6	0	21	3	99
6	0	24	1	99
6	0	25	1	90
6	0	26	1	70
6	0	26	2	70
6	0	27	2	70
6	0	28	1	20
6	0	28	2	99
6	0	28	3	95
6	0	35	2	85
6	0	36	2	5
6	0	37	2	70
6	0	38	1	85
6	0	39	2	95
6	0	44	1	95
6	0	44	2	60
6	0	45	2	85
6	0	46	2	99
6	0	46	3	88
6	0	47	3	99
6	0	49	2	45
6	0	49	3	45
6	0	53	1	60
6	0	55	2	50
6	0	56	2	95
6	0	57	1	85
6	0	58	2	99
6	0	59	1	99
6	0	59	2	85
6	0	59	3	70
6	0	60	1	95
6	0	60	2	85
6	0	61	2	70
6	0	61	3	70
6	0	63	1	10
6	0	65	3	5
6	0	67	1	5
6	0	68	2	85
6	0	69	1	15
6	0	70	1	95
6	0	71	1	75
6	0	71	2	75
6	0	72	3	55
6	0	74	2	99
6	0	74	3	99
6	0	75	2	75
6	0	75	3	95
6	0	76	1	95
6	0	76	2	95
6	0	76	3	85
6	0	77	1	100
6	0	77	2	95
6	0	77	3	99
6	0	78	1	95
6	0	78	2	85
6	0	78	3	85
6	0	79	1	50
6	0	80	1	2
6	0	80	2	2
6	0	81	1	85
6	0	81	2	75
6	0	82	3	15
6	0	84	2	80
6	0	86	1	88
6	0	86	2	88
6	0	86	3	99
6	0	93	1	95
6	0	94	1	15
6	0	96	2	50
6	0	97	3	1
6	0	99	1	100
6	0	99	2	85
6	0	101	3	99
6	0	103	2	99
6	0	104	2	80
6	0	105	3	5
6	0	107	3	85
6	0	109	1	95
6	0	110	2	8
6	0	110	3	95
6	0	111	2	70
6	0	112	1	100
6	0	113	3	80
6	0	114	2	95
6	0	116	1	99
6	0	116	2	85
6	0	117	1	95
6	0	117	2	95
6	0	118	2	15
6	0	118	3	25
6	0	119	1	85
6	0	121	2	25
6	0	122	2	10
6	0	124	3	95
6	0	126	2	60
6	0	127	2	95
6	0	127	3	75
6	0	128	1	25
6	0	129	1	95
6	0	129	2	85
6	0	130	1	70
6	0	131	3	20
6	0	133	2	99
6	0	133	3	85
6	0	134	2	99
6	0	135	2	65
6	0	136	2	90
6	0	137	3	85
6	0	139	2	50
6	0	140	3	15
6	0	142	2	85
6	0	146	3	99
6	0	147	1	95
6	0	147	2	20
6	0	150	1	95
6	0	154	1	99
6	0	154	2	85
6	0	154	3	85
6	0	155	3	95
6	0	157	2	70
6	0	158	3	80
6	0	159	1	99
6	0	160	3	40
6	0	161	1	90
6	0	162	1	99
6	0	162	2	75
6	0	163	3	40
6	0	164	1	95
6	0	164	2	95
6	0	165	1	85
6	0	165	2	10
6	0	167	2	100
6	0	167	3	95
6	0	169	2	99
6	0	169	3	75
6	0	170	1	5
6	0	172	3	30
6	0	173	2	60
6	0	175	1	99
6	0	176	3	20
6	0	177	3	95
6	0	178	1	99
6	0	180	2	10
6	0	181	2	85
6	0	181	3	85
6	0	183	1	99
6	0	183	2	50
6	0	184	1	50
6	0	185	2	85
6	0	186	1	95
6	0	189	2	85
6	0	190	3	95
6	0	192	1	100
6	0	195	2	70
6	0	195	3	70
6	0	196	2	100
6	0	196	3	30
6	0	197	1	95
6	0	197	2	85
6	0	197	3	77
6	0	198	1	95
6	0	199	2	85
6	0	200	2	70
7	0	0	2	50
7	0	1	3	30
7	0	2	2	40
7	0	3	2	100
7	0	6	1	80
7	0	7	1	30
7	0	7	2	10
7	0	8	2	50
7	0	9	1	30
7	0	9	2	20
7	0	9	3	20
7	0	11	2	100
7	0	11	3	100
7	0	12	2	30
7	0	12	3	40
7	0	13	2	100
7	0	13	3	100
7	0	15	1	60
7	0	16	1	30
7	0	17	2	100
7	0	18	1	90
7	0	18	2	80
7	0	18	3	70
7	0	19	1	70
7	0	20	2	70
7	0	21	2	100
7	0	21	3	90
7	0	24	1	80
7	0	25	1	70
7	0	26	2	70
7	0	27	1	100
7	0	27	2	80
7	0	28	2	50
7	0	28	3	60
7	0	35	2	60
7	0	36	2	90
7	0	37	2	50
7	0	38	1	100
7	0	39	2	50
7	0	40	1	100
7	0	40	2	70
7	0	42	2	100
7	0	42	3	50
7	0	43	2	100
7	0	44	1	100
7	0	44	2	50
7	0	45	2	90
7	0	46	2	100
7	0	46	3	90
7	0	47	1	100
7	0	47	2	100
7	0	47	3	100
7	0	48	3	40
7	0	49	2	100
7	0	49	3	40
7	0	53	1	80
7	0	55	2	50
7	0	56	2	50
7	0	57	1	100
7	0	58	2	90
7	0	59	1	100
7	0	59	2	90
7	0	59	3	80
7	0	61	1	100
7	0	61	2	100
7	0	61	3	80
7	0	62	1	90
7	0	63	1	90
7	0	65	3	100
7	0	70	1	90
7	0	71	1	80
7	0	71	2	30
7	0	74	2	100
7	0	74	3	100
7	0	75	2	100
7	0	75	3	100
7	0	76	2	100
7	0	76	3	90
7	0	77	1	70
7	0	77	2	90
7	0	77	3	60
7	0	78	2	100
7	0	78	3	100
7	0	79	1	10
7	0	80	1	60
7	0	80	2	70
7	0	81	1	70
7	0	81	2	60
7	0	82	1	90
7	0	82	2	80
7	0	82	3	90
7	0	83	1	70
7	0	85	1	100
7	0	86	1	70
7	0	86	2	80
7	0	86	3	40
7	0	92	1	40
7	0	92	2	40
7	0	93	1	40
7	0	94	1	90
7	0	96	1	100
7	0	96	2	80
7	0	99	1	100
7	0	99	2	40
7	0	101	3	100
7	0	102	3	30
7	0	103	2	70
7	0	104	2	100
7	0	105	1	100
7	0	105	2	100
7	0	105	3	50
7	0	107	2	40
7	0	107	3	40
7	0	109	1	20
7	0	110	1	70
7	0	110	2	30
7	0	110	3	20
7	0	111	2	30
7	0	112	1	100
7	0	113	3	80
7	0	116	1	90
7	0	116	2	90
7	0	117	1	100
7	0	117	2	30
7	0	118	3	90
7	0	119	1	90
7	0	121	1	100
7	0	121	2	100
7	0	122	2	100
7	0	126	1	100
7	0	126	2	100
7	0	127	2	80
7	0	127	3	20
7	0	128	1	30
7	0	129	1	40
7	0	129	2	40
7	0	131	3	70
7	0	132	1	40
7	0	133	2	10
7	0	133	3	80
7	0	134	2	100
7	0	135	1	100
7	0	135	2	100
7	0	136	2	50
7	0	139	1	100
7	0	139	2	70
7	0	140	3	20
7	0	146	2	100
7	0	146	3	30
7	0	147	1	30
7	0	147	2	30
7	0	150	1	100
7	0	152	1	80
7	0	153	2	100
7	0	154	1	90
7	0	154	2	90
7	0	154	3	90
7	0	155	3	50
7	0	157	2	40
7	0	159	1	90
7	0	161	1	100
7	0	162	1	100
7	0	162	2	20
7	0	163	2	60
7	0	163	3	60
7	0	164	1	100
7	0	164	2	100
7	0	166	2	40
7	0	167	2	100
7	0	167	3	100
7	0	169	2	20
7	0	169	3	20
7	0	170	1	80
7	0	172	2	100
7	0	172	3	20
7	0	175	1	40
7	0	176	3	100
7	0	177	2	90
7	0	177	3	80
7	0	179	2	100
7	0	180	1	100
7	0	180	2	80
7	0	181	2	100
7	0	181	3	70
7	0	183	1	100
7	0	183	2	70
7	0	185	2	60
7	0	186	1	80
7	0	189	1	70
7	0	189	2	30
7	0	190	3	90
7	0	192	1	100
7	0	193	1	100
7	0	196	2	100
7	0	196	3	40
7	0	197	1	60
7	0	197	2	60
7	0	197	3	20
7	0	198	1	100
7	0	199	2	50
7	0	200	2	40
8	0	0	2	100
8	0	1	2	100
8	0	1	3	10
8	0	2	2	100
8	0	3	1	100
8	0	3	2	30
8	0	6	1	100
8	0	7	1	100
8	0	7	2	100
8	0	8	2	100
8	0	9	2	100
8	0	9	3	100
8	0	10	3	100
8	0	11	1	100
8	0	11	2	100
8	0	11	3	30
8	0	12	2	100
8	0	12	3	100
8	0	13	1	100
8	0	13	2	100
8	0	13	3	100
8	0	15	1	100
8	0	16	1	100
8	0	17	2	100
8	0	18	1	100
8	0	18	2	100
8	0	18	3	100
8	0	19	1	20
8	0	20	1	100
8	0	20	2	30
8	0	21	1	100
8	0	21	2	100
8	0	21	3	100
8	0	24	1	100
8	0	25	1	100
8	0	26	1	100
8	0	26	2	30
8	0	27	1	100
8	0	27	2	100
8	0	28	1	100
8	0	28	2	100
8	0	28	3	100
8	0	29	2	30
8	0	31	2	30
8	0	31	3	10
8	0	32	1	20
8	0	33	2	100
8	0	35	2	100
8	0	36	1	30
8	0	36	2	100
8	0	37	2	100
8	0	38	1	100
8	0	39	1	100
8	0	39	2	100
8	0	40	1	100
8	0	40	2	100
8	0	42	1	100
8	0	42	2	100
8	0	42	3	100
8	0	43	2	100
8	0	44	1	100
8	0	44	2	100
8	0	45	1	100
8	0	45	2	100
8	0	46	1	100
8	0	46	2	100
8	0	46	3	30
8	0	47	1	100
8	0	47	2	100
8	0	47	3	100
8	0	48	2	100
8	0	48	3	100
8	0	49	1	100
8	0	49	2	100
8	0	49	3	100
8	0	50	3	30
8	0	51	3	100
8	0	53	1	100
8	0	55	1	100
8	0	55	2	100
8	0	56	2	100
8	0	57	1	100
8	0	58	1	100
8	0	58	2	30
8	0	59	1	100
8	0	59	2	100
8	0	59	3	100
8	0	60	1	80
8	0	60	2	100
8	0	61	1	100
8	0	61	2	100
8	0	61	3	100
8	0	62	1	100
8	0	63	1	100
8	0	65	1	100
8	0	65	2	100
8	0	65	3	100
8	0	66	1	80
8	0	67	1	10
8	0	68	2	100
8	0	69	1	100
8	0	70	1	100
8	0	71	1	100
8	0	71	2	100
8	0	72	1	90
8	0	72	2	70
8	0	72	3	30
8	0	74	2	100
8	0	74	3	100
8	0	75	1	100
8	0	75	2	100
8	0	75	3	100
8	0	76	1	100
8	0	76	2	100
8	0	76	3	100
8	0	77	1	100
8	0	77	2	80
8	0	77	3	100
8	0	78	1	100
8	0	78	2	100
8	0	78	3	100
8	0	79	1	100
8	0	80	1	100
8	0	80	2	100
8	0	81	1	100
8	0	81	2	100
8	0	82	1	100
8	0	82	2	100
8	0	82	3	100
8	0	83	1	100
8	0	84	2	40
8	0	85	1	100
8	0	86	1	100
8	0	86	2	100
8	0	86	3	100
8	0	89	1	90
8	0	92	2	30
8	0	94	1	100
8	0	95	2	80
8	0	96	1	100
8	0	96	2	100
8	0	97	1	100
8	0	97	2	70
8	0	97	3	40
8	0	98	1	10
8	0	99	1	100
8	0	99	2	100
[truncated: 977 more rows]
